# Supplementary material for: Characteristics of gut microbiota and metabolites in extrahepatic cholangiocarcinoma and their prognostic value for resectable lesions
Source: Front Cell Infect Microbiol. 2025 Feb 14;15:1523863. doi: 10.3389/fcimb.2025.1523863 (PMC11868125; doi:10.3389/fcimb.2025.1523863)
Supplement: Supplementary file 3 [file Table2.xlsx]

## Sheet: 数据矩阵
Alignment ID	Average Rt(min)	Average RI	Quant mass	Metabolites	Total score	HMDB	METLIN	Lipidmaps	PubChem	kegg	CAS	inchikey	Super Class	Class	Sub Class	QC1-1	QC1-10	QC1-2	QC1-3	QC1-4	QC1-5	QC1-6	QC1-7	QC1-8	QC1-9	control	control	control	control	control	control	control	control	control	control	control	control	control	control	control	control	control	control	control	control	control	eCCA	eCCA	eCCA
1	4.981	185554	117.057	1,2-Propanediol	98.8		3220		1030	C00583	57-55-6	DNIAPMSPPWPWGF-UHFFFAOYSA-N	Organic oxygen compounds	Organooxygen compounds	Alcohols and polyols	0.0435683	0.0438735	0.0431826	0.0426992	0.0429448	0.0431771	0.0445872	0.0444652	0.042704	0.0430085	0.0138205	0.00629135	0.00393851	0.283588	0.0144244	0.156566	0.00451644	0.284932	0.00541416	0.00994957	0.0173669	0.0532683	0.250365	0.00576669	0.00525522	0.00501723	0.0284589	0.00724957	0.00577617	0.0047546	0.00508101	0.0119611	0.00600236	0.0258892
5	5.099	190018	155.048	2-Methyl-5-Octyn-4-Ol	82.4				143720			YBGQRUFRRPFNKW-UHFFFAOYSA-N	Unclassified	Unclassified	Unclassified	0.00574844	0.00629544	0.00564534	0.00620007	0.0071834	0.00682356	0.00533463	0.0064137	0.0063785	0.00667243	0.00913355	0.0069651	0.0110609	0.00397389	0.00773776	0.00729109	0.00712627	0.00455827	0.00778362	0.00916691	0.00739381	0.00377775	0.00423692	0.00558214	0.00682725	0.00793634	0.00448606	0.00907498	0.00616987	0.00414291	0.00521944	0.00269962	0.00388153	0.0116046
8	5.213	194331	113.06	Tiglic Acid	83.4	HMDB0001470	34552	LMFA01020030	125468	C08279	80-59-1	UIERETOOQGIECD-ONEGZZNKSA-N	Lipids and lipid-like molecules	Fatty Acyls	Fatty acids and conjugates	0.00189139	0.00231895	0.00180927	0.000530458	0.00203022	0.00188838	0.00173771	0.00209991	0.00213505	0.00201326	0.000530458	0.00574064	0.00241355	0.00239829	0.000530458	0.000530458	0.00214876	0.00234845	0.000530458	0.00526535	0.00378941	0.00421408	0.00416851	0.000530458	0.00227538	0.000530458	0.00794274	0.00236594	0.000530458	0.000530458	0.000530458	0.000530458	0.00240294	0.000530458
9	5.236	195202	75.02	3,3-Dimethylacrylic Acid	88.8	HMDB0000509	4623	LMFA01020097	10931		541-47-9	YYPNJNDODFVZLE-UHFFFAOYSA-N	Lipids and lipid-like molecules	Fatty Acyls	Fatty acids and conjugates	0.00191484	0.000530458	0.00179467	0.00270399	0.00363583	0.00460688	0.00232455	0.00181821	0.000530458	0.00342169	0.000530458	0.00274197	0.00662352	0.00407504	0.00415849	0.00409643	0.000530458	0.00392475	0.00325834	0.0050232	0.00341763	0.00497487	0.00712228	0.000530458	0.0040029	0.00634447	0.00780699	0.00486702	0.00528419	0.00270347	0.000530458	0.000530458	0.000530458	0.00226304
11	5.4	201406	117.06	2,3-Butanediol	97.9	HMDB0003156	104		262	C03044	513-85-9	OWBTYPJTUOEWEK-UHFFFAOYSA-N	Organic oxygen compounds	Organooxygen compounds	Alcohols and polyols	0.048852	0.0474855	0.049155	0.0482783	0.049019	0.0489767	0.048779	0.0480499	0.0475104	0.0481378	0.0377315	0.020509	0.00533952	0.0267905	0.0385646	0.0547184	0.00933138	0.0307247	0.00939434	0.0182051	0.00866842	0.212881	0.0391676	0.0567138	0.00908966	0.288715	0.00432159	0.00876091	0.0037134	0.00545972	0.0142415	0.0242056	0.00729868	0.272046
14	5.524	206098	136.044	4,4-Dimethyl-2-Pentanol	78.2				110789			OIBKGNPMOMMSSI-UHFFFAOYSA-N	Unclassified	Unclassified	Unclassified	0.00574256	0.00653345	0.00580179	0.00586577	0.0059417	0.00638071	0.0061911	0.00631317	0.00614581	0.00654782	0.00431742	0.0105909	0.00916828	0.00363259	0.0040637	0.00488183	0.00534995	0.0036438	0.00534325	0.00987795	0.00654451	0.00773168	0.00696983	0.00405283	0.00624186	0.00921019	0.00674352	0.011585	0.0064337	0.00782224	0.00710308	0.00359063	0.0114562	0.00791395
17	5.621	209768	173.107	4-Methylvaleric Acid	98.1	HMDB0000689	4191	LMFA01020076	12587		646-07-1	FGKJLKRYENPLQH-UHFFFAOYSA-N	Lipids and lipid-like molecules	Fatty Acyls	Fatty acids and conjugates	0.0603319	0.0600656	0.0604526	0.0600667	0.0608144	0.0605146	0.0593513	0.0601518	0.0589914	0.0594232	0.000530458	0.00736303	0.189043	0.000530458	0.000530458	0.013504	0.00277261	0.000530458	0.00262757	0.0113034	0.000530458	0.000530458	0.000530458	0.000530458	0.00239843	0.0128894	0.000530458	0.00608145	0.000530458	0.00343261	0.0134431	0.00348693	0.0193827	0.00591714
18	5.648	210789	152.05	3-Methylvaleric Acid	76.4	HMDB0033774	4476	LMFA01020075	7755		105-43-1	IGIDLTISMCAULB-UHFFFAOYSA-N	Lipids and lipid-like molecules	Fatty Acyls	Fatty acids and conjugates	0.154293	0.190797	0.158819	0.15562	0.16326	0.167374	0.164938	0.167463	0.18036	0.183009	0.120707	0.412471	0.226903	0.11677	0.122171	0.166605	0.115427	0.118268	0.117328	0.35537	0.125734	0.144864	0.1354	0.0912202	0.117143	0.231623	0.117858	0.188804	0.151739	0.158995	0.124526	0.0935123	0.182908	0.187704
23	5.79	216162	147.087	1,3-Propanediol	98.7		3221		10442	C02457	504-63-2	YPFDHNVEDLHUCE-UHFFFAOYSA-N	Organic oxygen compounds	Organooxygen compounds	Alcohols and polyols	0.37495	0.374543	0.382341	0.379773	0.381511	0.3756	0.375413	0.37136	0.364957	0.368407	0.0125154	0.0134734	0.0230856	0.0355356	0.0129129	0.033524	0.0725353	0.0362608	0.0726234	0.0127854	0.0340751	0.0296856	0.903589	0.028537	0.0745451	0.0366465	0.00294143	0.00293859	0.0410966	0.0115118	0.0530022	0.540219	0.0714942	0.467726
24	5.826	217524	174.067	Lactic Acid	85.8		116		612	C01432	50-21-5	JVTAAEKCZFNVCJ-UHFFFAOYSA-N	Organic acids and derivatives	Hydroxy acids and derivatives	Alpha hydroxy acids and derivatives	0.0231751	0.0195956	0.0228086	0.0232099	0.02205	0.021151	0.0203757	0.0214622	0.0198978	0.0196126	0.00480348	0.0256765	0.00967967	0.0258321	0.00480355	0.0181111	0.00331564	0.0238876	0.00308474	0.0286588	0.011141	0.00239475	0.0353085	0.0024248	0.0040211	0.00941279	0.0534939	0.0303963	0.00911218	0.00479963	0.00409043	0.0109771	0.00736268	0.0133518
26	5.873	219302	147.073	D-Lactic Acid	99.8	HMDB0001311	63094		61503	C00256	10326-41-7	JVTAAEKCZFNVCJ-UWTATZPHSA-N	Organic acids and derivatives	Hydroxy acids and derivatives	Alpha hydroxy acids and derivatives	0.928482	0.932346	0.947786	0.937748	0.928605	0.93727	0.928707	0.924578	0.928318	0.920158	0.24457	0.244164	0.525055	0.364357	0.2679	1.41605	0.159745	0.292994	0.161742	0.304464	0.112741	0.466869	9.87496	0.129332	0.139988	0.199357	0.481185	0.23733	0.142394	0.22125	0.0862262	8.19424	0.0874222	0.189295
27	5.902	220399	131.083	Alpha-Hydroxyisobutyric Acid	98.8	HMDB0000729	74706	LMFA01050417	11671		594-61-6	BWLBGMIXKSTLSX-UHFFFAOYSA-N	Organic acids and derivatives	Hydroxy acids and derivatives	Alpha hydroxy acids and derivatives	0.0272899	0.0543802	0.0261196	0.0523119	0.0244157	0.055078	0.0542904	0.020523	0.0544018	0.0253444	0.0367504	0.0156381	0.715805	0.138477	0.0845958	0.0440334	0.0181506	0.0174692	0.0169052	0.0185589	0.00794565	0.021913	0.593593	0.0156795	0.0159648	0.0223468	0.000530458	0.0154674	0.00870871	0.0143445	0.00890815	0.431558	0.016027	0.0125446
28	5.902	220399	151.054	Phenol	88	HMDB0000228	128		996	C15584	108-95-2	ISWSIDIOOBJBQZ-UHFFFAOYSA-N	Benzenoids	Phenols	1-hydroxy-4-unsubstituted benzenoids	0.0101894	0.0102476	0.0101257	0.00962595	0.0105368	0.00949637	0.00960256	0.0102171	0.00959409	0.0103417	0.0176538	0.00398921	0.0035562	0.00314559	0.0179096	0.00606124	0.00565286	0.000530458	0.00552486	0.00432586	0.00320167	0.00358059	0.0336514	0.00726728	0.00586471	0.00427664	0.00361692	0.00423192	0.0159777	0.035737	0.00325583	0.0262807	0.00352755	0.00777067
31	5.955	222405	128.084	Cyclohexylamine	97.4	HMDB0031404			7965	C00571	108-91-8	PAFZNILMFXTMIY-UHFFFAOYSA-N	Organic nitrogen compounds	Organonitrogen compounds	Cyclohexylamines	0.331619	0.313527	0.343485	0.341905	0.350887	0.341786	0.320938	0.328969	0.328513	0.313918	0.0937957	0.152747	0.122581	0.0961768	0.105991	0.105821	0.0999626	0.0964825	0.0993141	0.139903	0.114666	0.0900448	0.0866173	0.0905645	0.0964074	1.14803	0.0895271	0.102006	0.0956668	0.0953052	0.181088	0.0888861	0.0988445	0.120353
32	5.998	224032	147.06	Formamide	88.9	HMDB0001536	4182		713	C00488	75-12-7	ZHNUHDYFZUAESO-UHFFFAOYSA-N	Organic acids and derivatives	Carboximidic acids and derivatives	Carboximidic acids	0.00828233	0.00658748	0.00900721	0.0103971	0.0086887	0.0071534	0.00632516	0.00810612	0.00802363	0.00682058	0.0127884	0.0137623	0.0138317	0.00859657	0.00881196	0.00722953	0.00902124	0.00909169	0.00783639	0.0141268	0.0100029	0.00738727	0.00574912	0.00568322	0.00674452	0.00864177	0.00848472	0.00643882	0.00702165	0.00592201	0.00550154	0.0114543	0.0105752	0.0105882
35	6.118	228572	173.107	Caproic Acid	99.6	HMDB0000535	111	LMFA01010006	8892	C01585	142-62-1	FUZZWVXGSFPDMH-UHFFFAOYSA-N	Lipids and lipid-like molecules	Fatty Acyls	Fatty acids and conjugates	0.170357	0.167055	0.170461	0.169042	0.16923	0.167583	0.165506	0.165698	0.166394	0.164559	0.0119208	0.0510754	0.00747349	0.00434468	0.0112503	0.00756088	0.195218	0.0044861	0.196424	0.0336293	0.0245446	0.00308159	0.00205755	0.019697	0.199305	0.018788	0.0032878	0.401517	0.00395186	0.00691088	1.1848	0.00580738	0.584881	0.0427746
36	6.137	229291	147.063	Glycolic Acid	99.8	HMDB0000115	3219		757	C03547	79-14-1	AEMRFAOFKBGASW-UHFFFAOYSA-N	Organic acids and derivatives	Hydroxy acids and derivatives	Alpha hydroxy acids and derivatives	0.117905	0.133119	0.117623	0.118084	0.120483	0.139448	0.14977	0.140106	0.135847	0.133364	0.155916	0.116343	0.130823	0.115074	0.138712	0.151795	0.124953	0.112421	0.12198	0.104699	0.0933191	0.217763	0.111836	0.0993878	0.12871	0.214505	0.346045	0.115533	0.130986	0.121108	0.17861	0.050265	0.148286	0.195464
37	6.163	230274	172.08	Cyclohexanol	79.4							HPXRVTGHNJAIIH-UHFFFAOYSA-N	Organic oxygen compounds	Organooxygen compounds	Alcohols and polyols	0.00500001	0.00484312	0.00505938	0.00513153	0.00504648	0.00494108	0.00469814	0.00466926	0.00467347	0.00462261	0.00269998	0.0124607	0.00285143	0.000530458	0.00304656	0.000530458	0.000530458	0.000530458	0.000530458	0.0142996	0.000530458	0.000530458	0.000530458	0.000530458	0.000530458	0.00564496	0.000530458	0.00197973	0.00214817	0.000530458	0.000530458	0.000530458	0.000530458	0.00315678
39	6.298	235382	217.103	Pyruvic Acid	94.7	HMDB0000243	117	LMFA01060077	1060	C00022	127-17-3	LCTONWCANYUPML-UHFFFAOYSA-N	Organic acids and derivatives	Keto acids and derivatives	Alpha-keto acids and derivatives	0.00809114	0.0155478	0.00907265	0.0113152	0.0127746	0.0131346	0.0139188	0.0121801	0.0136061	0.0132315	0.0139254	0.0262429	0.0162572	0.0149554	0.0131721	0.0136854	0.0111686	0.0145241	0.0123369	0.0243985	0.0139479	0.016829	0.0139527	0.0119556	0.0131595	0.0199029	0.0246027	0.0225059	0.0159898	0.0145232	0.0129317	0.00506969	0.00827277	0.0169377
41	6.418	239922	146.047	L-Valine	97.5	HMDB0000883	35		6287	C00183	72-18-4	KZSNJWFQEVHDMF-BYPYZUCNSA-N	Organic acids and derivatives	Carboxylic acids and derivatives	Amino acids, peptides, and analogues	0.00318858	0.00589574	0.00456816	0.0104038	0.00474677	0.00504391	0.00459855	0.00382043	0.00419278	0.00583041	0.0230674	0.00257862	0.0158288	0.00832045	0.011352	0.0120099	0.00220388	0.00876374	0.00232916	0.00615273	0.00594568	0.00307665	0.00717853	0.00318137	0.00206352	0.00869563	0.0157691	0.00369771	0.00871854	0.0111175	0.00236611	0.000530458	0.00195018	0.0050313
43	6.49	242646	107.014	Ethylene Glycol	82	HMDB0037790	3209		174	C15588	25322-68-3	LYCAIKOWRPUZTN-UHFFFAOYSA-N	Organic oxygen compounds	Organooxygen compounds	Alcohols and polyols	0.173793	0.15802	0.16954	0.170241	0.165577	0.16568	0.163013	0.161203	0.159261	0.157786	0.013581	0.0121354	0.0129833	0.0119561	0.0126776	0.0115386	0.0120541	0.0119187	0.0113421	0.0133062	0.0134595	0.0127299	0.0131306	0.0143827	0.0138402	0.0134129	0.0140323	0.0131806	0.0119395	0.0133856	0.0124693	0.0172913	0.0147752	0.00945293
44	6.518	243705	116.105	L-Alanine	96.7	HMDB0000161	11		5950	C00041	56-41-7	QNAYBMKLOCPYGJ-REOHCLBHSA-N	Organic acids and derivatives	Carboxylic acids and derivatives	Amino acids, peptides, and analogues	5.33543	4.77883	5.34831	5.11773	5.28498	5.12598	4.93396	4.75669	4.53859	4.67264	7.39354	5.79875	10.2275	5.80168	7.42578	7.06896	3.36424	5.65506	3.0545	7.27187	7.26629	5.10702	8.35389	1.81374	3.4468	7.02056	6.9069	6.93235	4.97332	6.03786	1.91313	2.14652	3.32927	7.89223
49	6.71	250970	89.03	3-Methyl-2-Oxo-Butanoic Acid	85.9	HMDB0000019	120	LMFA01020274	49	C00141	759-05-7	QHKABHOOEWYVLI-UHFFFAOYSA-N	Organic acids and derivatives	Keto acids and derivatives	Short-chain keto acids and derivatives	0.150292	0.00382672	0.152673	0.149958	0.00375804	0.00335194	0.00353282	0.0034786	0.142291	0.00385164	0.167914	0.0099144	0.174943	0.157597	0.168698	0.118238	0.154969	0.155302	0.151802	0.0160561	0.165055	0.151262	0.147742	0.152344	0.159742	0.146384	0.148599	0.0144896	0.157912	0.00459981	0.146386	0.000530458	0.145356	0.207839
54	6.887	257666	131.078	2-Hydroxybutyric Acid	99.3	HMDB0000008		LMFA01050004	11266	C05984		AFENDNXGAFYKQO-UHFFFAOYSA-N	Organic acids and derivatives	Hydroxy acids and derivatives	Alpha hydroxy acids and derivatives	0.0263629	0.0268803	0.0266184	0.0269809	0.0263365	0.0266986	0.0268832	0.0270724	0.0271584	0.0259242	0.0137068	0.0128978	0.0702045	0.0155816	0.0132982	0.382201	0.00347725	0.015663	0.00377344	0.0315604	0.0591801	0.0203673	0.0711615	0.00712555	0.00322474	0.00418951	0.0366265	0.0168528	0.0120637	0.0262936	0.00302131	0.0519686	0.00292298	0.0271239
58	7.067	264477	116.09	Sarcosine	95.9	HMDB0000271	51		1088	C00213	107-97-1	FSYKKLYZXJSNPZ-UHFFFAOYSA-N	Organic acids and derivatives	Carboxylic acids and derivatives	Amino acids, peptides, and analogues	0.0306691	0.0208717	0.0303163	0.0227392	0.0280323	0.0240799	0.0243236	0.0226249	0.0171912	0.0200762	0.00642446	0.00412587	0.0170144	0.0162237	0.00777494	0.0380298	0.0169954	0.0151624	0.0160407	0.00451285	0.00420003	0.0106995	0.0641744	0.0346524	0.0229961	0.00589023	0.00371119	0.0083635	0.00333708	0.0283469	0.00836952	0.00335297	0.014318	0.00560532
63	7.186	268979	147.07	Hydroxypropionic Acid	98.1	HMDB0000700	5668		68152	C01013	503-66-2	ALRHLSYJTWAHJZ-UHFFFAOYSA-N	Organic acids and derivatives	Hydroxy acids and derivatives	Beta hydroxy acids and derivatives	0.672975	0.697735	0.671359	0.6731	0.668027	0.666998	0.658694	0.668184	0.68108	0.696425	0.769996	0.828316	0.862392	0.812263	0.791197	0.806936	0.743734	0.788558	0.74786	0.83274	0.817285	0.796394	0.905617	0.759318	0.82049	0.854582	0.761453	0.568157	0.604925	0.531279	0.689335	1.02679	0.75642	0.8002
65	7.275	272346	152.048	3-Pyridinol	95.1		44716		7971		109-00-2	GRFNBEZIAWKNCO-UHFFFAOYSA-N	Organoheterocyclic compounds	Pyridines and derivatives	Hydroxypyridines	0.0139561	0.0195442	0.0145904	0.0162975	0.0163778	0.0165152	0.0161907	0.017004	0.0202051	0.0196097	0.0159339	0.0402745	0.0290487	0.0131405	0.0160592	0.0148409	0.0118139	0.0138499	0.0129607	0.0390789	0.0159251	0.0180607	0.0162709	0.0103661	0.0134351	0.0359919	0.0172064	0.0216966	0.0182704	0.01575	0.0202036	0.00608935	0.017849	0.02445
67	7.353	275297	156.09	5-Methylpyrrolidin-2-One	97.1				66055			YVIVRJLWYJGJTJ-UHFFFAOYSA-N	Unclassified	Unclassified	Unclassified	0.289827	0.210172	0.286074	0.26536	0.250081	0.197071	0.217858	0.217822	0.176264	0.202297	1.75746	0.238607	0.290251	0.00530724	1.94783	0.0454932	0.218474	0.00596136	0.179697	0.109995	0.00385771	0.0169777	0.0419246	0.163865	0.204674	0.278412	0.000530458	0.00566249	0.575388	0.761189	0.000530458	0.0220379	0.00567828	0.297276
68	7.405	277265	142.063	3-Amino-2-Pyrrolidinone	96				10486805			YNDAMDVOGKACTP-UHFFFAOYSA-N	Unclassified	Unclassified	Unclassified	0.0375575	0.0431078	0.037901	0.0379675	0.0310472	0.0388704	0.0396599	0.0419471	0.0412423	0.0424136	0.0184808	0.049835	0.023377	0.0809744	0.0621007	0.0429472	0.014484	0.0850147	0.00654733	0.0483779	0.0651139	0.0199933	0.106658	0.00621724	0.00679283	0.0852699	0.0123844	0.0145798	0.0158753	0.0179372	0.0164826	0.0148932	0.0175276	0.0422983
69	7.418	277756	165.08	P-Cresol	98.8	HMDB0001858	4236		2879	C01468	106-44-5	IWDCLRJOBJJRNH-UHFFFAOYSA-N	Benzenoids	Phenols	Cresols	0.021746	0.0221962	0.021495	0.0214436	0.0220418	0.0224207	0.0223725	0.0216433	0.0218067	0.0217328	0.00645929	0.0399966	0.00635104	0.00236147	0.00595917	0.00373962	0.00294095	0.00251361	0.00291691	0.0202017	0.00353826	0.00255523	0.00396211	0.00420873	0.00302332	0.0760691	0.00291705	0.0552674	0.00334946	0.0274009	0.00623762	0.00943041	0.0595327	0.202746
70	7.433	278324	147.065	3-Hydroxybutyric Acid	95.7	HMDB0000357		LMFA01050005	441	C01089		WHBMMWSBFZVSSR-UHFFFAOYSA-N	Organic acids and derivatives	Hydroxy acids and derivatives	Beta hydroxy acids and derivatives	0.264847	0.267868	0.264419	0.262726	0.261035	0.26296	0.264531	0.264661	0.263282	0.263162	0.268573	0.137474	0.262228	0.190183	0.254277	0.332561	0.353968	0.188895	0.35409	0.127346	0.181787	0.469036	0.397523	0.158411	0.384218	0.195617	0.167039	0.131336	0.144432	0.126397	0.0867416	0.136452	0.0941413	0.391769
71	7.47	279724	145.101	2-Hydroxy-3-Methylbutyric Acid	97.3	HMDB0000407	5396	LMFA01050478	99823		4026-18-0	NGEWQZIDQIYUNV-UHFFFAOYSA-N	Lipids and lipid-like molecules	Fatty Acyls	Fatty acids and conjugates	0.0821441	0.0811092	0.0811917	0.0815878	0.0811185	0.0820273	0.0803694	0.0815669	0.0805071	0.0815356	0.619924	0.0158852	0.657278	0.220691	0.616651	0.719916	0.00626973	0.221287	0.00648702	0.0140674	0.287496	0.116427	0.317174	0.0683565	0.00480689	0.0516811	0.12377	0.111301	0.026994	0.170504	0.00560859	0.0507408	0.00415388	0.0465279
72	7.48	280102	86.0856	4-(Dimethylamino)Butanoic Acid	92				239820			OXOWTLDONRGYOT-UHFFFAOYSA-N	Unclassified	Unclassified	Unclassified	0.0602364	0.0861342	0.0596234	0.0612783	0.0541373	0.0503753	0.0689713	0.0729546	0.0526544	0.0828312	0.277377	0.0862027	0.0681614	0.0555729	0.134207	0.0542892	0.0380089	0.0494069	0.0379723	0.11149	0.0210865	0.00782448	0.0641596	0.0411724	0.0310554	0.0903041	0.128235	0.0206625	0.162543	0.177633	0.0135183	0.0109523	0.00750034	0.0553575
74	7.57	283507	88.038	N-Methylalanine	72.5	HMDB0094692	65818		5288725	C02721	3913-67-5	GDFAOVXKHJXLEI-VKHMYHEASA-N	Organic acids and derivatives	Carboxylic acids and derivatives	Amino acids, peptides, and analogues	0.021154	0.0203342	0.0199517	0.020293	0.0200281	0.0198509	0.0201308	0.019731	0.0202952	0.0202578	0.0203574	0.0198465	0.0194492	0.0207427	0.0202531	0.0217362	0.0192034	0.0206156	0.0193283	0.020156	0.0219155	0.01934	0.0202362	0.0197593	0.0188971	0.0198954	0.021016	0.022192	0.0204686	0.0194938	0.0198859	0.0185156	0.0211054	0.0197806
75	7.573	283621	88.04	1,2-Butanediol	75.3							BMRWNKZVCUKKSR-UHFFFAOYSA-N	Organic oxygen compounds	Organooxygen compounds	Alcohols and polyols	0.0206897	0.0201756	0.0199905	0.019927	0.019785	0.0198509	0.0202425	0.0197836	0.0202952	0.0202785	0.0203574	0.0198465	0.0194492	0.0202904	0.0204244	0.021186	0.0192034	0.0200393	0.0193283	0.020156	0.0211241	0.0191179	0.0198455	0.0191699	0.0187823	0.0198915	0.0202662	0.0209523	0.0202395	0.0194938	0.0205437	0.0192614	0.0196995	0.020131
76	7.612	285096	130.1	Heptylic Acid	98	HMDB0000666	5636	LMFA01010007	8094	C17714	111-14-8	MNWFXJYAOYHMED-UHFFFAOYSA-N	Lipids and lipid-like molecules	Fatty Acyls	Fatty acids and conjugates	0.432454	0.405285	0.429228	0.389561	0.419976	0.413681	0.415893	0.414032	0.40838	0.408814	0.845634	0.0816131	4.20636	0.377352	0.882382	1.14923	0.0234342	0.37164	0.0246062	0.239163	1.31993	0.367063	0.400189	0.107472	0.0203092	0.128311	0.0845271	0.579831	0.934972	0.105196	0.0338504	0.0696493	0.0209124	0.57317
77	7.622	285475	130.1	2r-Amino-Butanoic Acid	76.8	HMDB0000650	12	LMFA01100043	439691	C02261	2623-91-8	QWCKQJZIFLGMSD-GSVOUGTGSA-N	Organic acids and derivatives	Carboxylic acids and derivatives	Amino acids, peptides, and analogues	0.433667	0.404508	0.430259	0.390135	0.420565	0.414196	0.416098	0.414248	0.407829	0.408937	0.845674	0.0874149	4.2038	0.377212	0.882382	1.14896	0.0234342	0.371613	0.000530458	0.239889	1.31991	0.36737	0.400129	0.107429	0.0205215	0.000530458	0.0847659	0.580171	0.934972	0.105444	0.0354349	0.0702244	0.0470741	0.574601
78	7.654	286685	84.0721	Methyl L-Alaninate	77.7				82335			DWKPPFQULDPWHX-VKHMYHEASA-N	Unclassified	Unclassified	Unclassified	0.0240566	0.0239134	0.0235311	0.0238022	0.0234918	0.022476	0.0246846	0.0222638	0.0220714	0.0225266	0.018963	0.0203041	0.010474	0.00312861	0.016901	0.00526469	0.00334949	0.00377529	0.00419789	0.0206507	0.0034127	0.00157057	0.0104241	0.00397055	0.00443988	0.0918275	0.00484602	0.0406232	0.00386327	0.00473183	0.0664858	0.0100647	0.0243892	0.0265897
81	7.694	288199	258.12	1,4-Butanediol	78.1	HMDB0244201						WERYXYBDKMZEQL-UHFFFAOYSA-N	Organic oxygen compounds	Organooxygen compounds	Alcohols and polyols	0.0042337	0.00411933	0.00430059	0.00425537	0.00433531	0.00421904	0.0043925	0.00435953	0.00438362	0.00436543	0.00420822	0.00413912	0.00443101	0.00433789	0.00443449	0.00359974	0.0043209	0.00419793	0.00423333	0.0045686	0.00440894	0.00410659	0.00415562	0.00435496	0.00451837	0.00407491	0.00449887	0.00318234	0.00431841	0.00481609	0.00428932	0.00396627	0.00407199	0.0051345
82	7.751	290355	152.05	4-Pyridinol	82.3		3232		12290		626-64-2	GCNTZFIIOFTKIY-UHFFFAOYSA-N	Organoheterocyclic compounds	Pyridines and derivatives	Hydropyridines	0.00182473	0.00176499	0.00180682	0.0019276	0.00174297	0.00208521	0.0017152	0.00180117	0.00203761	0.00174331	0.000530458	0.000530458	0.000530458	0.00387041	0.000530458	0.000530458	0.00294547	0.00382176	0.00283764	0.000530458	0.00416925	0.00191463	0.000530458	0.000530458	0.000530458	0.00160692	0.000530458	0.000530458	0.000530458	0.000530458	0.00155025	0.000530458	0.00449772	0.00193029
85	7.853	294214	241.085	Methylphosphate	96.3	HMDB0061711			13130		812-00-0	CAAULPUQFIIOTL-UHFFFAOYSA-N	Organic acids and derivatives	Organic phosphoric acids and derivatives	Phosphate esters	1.37407	0.608129	1.29833	1.19062	1.01432	0.965597	0.720939	0.604103	0.634581	0.568604	1.67555	0.073112	0.309355	0.493394	1.72657	0.931142	0.987262	0.329196	0.7903	0.0918874	0.115006	1.23613	1.32246	0.385363	0.727856	1.82271	0.195714	0.0741331	1.25038	1.74192	0.439902	2.56231	0.19023	1.93258
88	7.91	296371	169.06	Sorbic Acid	90.8	HMDB0029581	34778	LMFA01030100	643460		110-44-1	WSWCOQWTEOXDQX-MQQKCMAXSA-N	Lipids and lipid-like molecules	Fatty Acyls	Fatty acids and conjugates	0.000530458	0.000530458	0.000530458	0.000530458	0.000530458	0.000530458	0.000530458	0.000530458	0.000530458	0.000530458	0.000530458	0.025333	0.00211989	0.00349521	0.0038092	0.00324027	0.00320296	0.00330955	0.000530458	0.0218029	0.000530458	0.00820371	0.0039136	0.00185833	0.00301292	0.000530458	0.00357176	0.000530458	0.00297423	0.00377989	0.00187681	0.00415788	0.000530458	0.00163214
93	8.021	300571	145.094	Dl-2-Hydroxy Valeric Acid	91.8	HMDB0001863	74489	LMFA01050007	98009		617-31-2	JRHWHSJDIILJAT-UHFFFAOYSA-N	Lipids and lipid-like molecules	Fatty Acyls	Fatty acids and conjugates	0.00719181	0.00712891	0.00741428	0.00738523	0.00699342	0.00708906	0.00702754	0.00714977	0.00721489	0.00785302	0.0599294	0.00493316	0.0631121	0.00193988	0.0603642	0.0759476	0.0018937	0.00163022	0.00187936	0.00232991	0.0102996	0.00641206	0.0100889	0.0370857	0.000530458	0.00318292	0.00256897	0.000530458	0.00559642	0.0545352	0.000530458	0.0033896	0.000530458	0.00237487
94	8.037	301176	147.062	2-Ketobutyric Acid	84.3				71367684			RTWLEDIMOQVWDF-UHFFFAOYSA-N	Unclassified	Unclassified	Unclassified	0.0744524	0.0850242	0.0721843	0.0742813	0.0761181	0.079988	0.0779761	0.08171	0.0873494	0.0844013	0.100158	0.112465	0.324325	0.160923	0.106233	0.136309	0.104965	0.146007	0.112309	0.136755	0.130028	0.0822313	0.0958352	0.0685703	0.10006	0.1031	0.940122	0.0782703	0.149805	0.1135	0.0255162	0.0312573	0.0782942	0.0507874
97	8.154	305603	147.06	Methylmalonic Acid	84.8	HMDB0000202	3712	LMFA01170118	487	C02170	516-05-2	ZIYVHBGGAOATLY-UHFFFAOYSA-N	Organic acids and derivatives	Carboxylic acids and derivatives	Dicarboxylic acids and derivatives	0.0707355	0.0570058	0.0728097	0.000530458	0.000530458	0.0599537	0.0015054	0.000530458	0.000530458	0.00165138	0.111726	0.000530458	0.000530458	0.17996	0.120004	0.0411172	0.0348237	0.134102	0.000530458	0.0019016	0.0499734	0.000530458	0.0459869	0.0350941	0.0319857	0.000530458	0.0431368	0.000530458	0.0432902	0.0338345	0.000530458	0.0325859	0.00160329	0.0460077
99	8.215	307911	185.113	Cyclohexanecarboxylic Acid	94.6	HMDB0031342	67955		7413	C09822	98-89-5	NZNMSOFKMUBTKW-UHFFFAOYSA-N	Organic acids and derivatives	Carboxylic acids and derivatives	Carboxylic acids	0.090647	0.0875284	0.0894899	0.0888419	0.0879592	0.0883953	0.0877348	0.0883123	0.0877999	0.0879371	0.250519	0.0029871	0.0176029	0.000530458	0.249695	0.116988	0.0349849	0.000530458	0.0333774	0.00307717	0.000530458	0.00272553	0.00188054	0.0616764	0.0281493	0.00212329	0.000530458	0.000530458	0.0242738	0.0168436	0.0800516	0.000530458	0.00312603	0.122076
100	8.231	308516	147.067	Malonic Acid	96.8	HMDB0000691	3237	LMFA01170041	867	C00383	141-82-2	OFOBLEOULBTSOW-UHFFFAOYSA-N	Organic acids and derivatives	Carboxylic acids and derivatives	Dicarboxylic acids and derivatives	0.0735451	0.0490812	0.0727532	0.0670121	0.0580543	0.0563397	0.0514924	0.0537179	0.051696	0.0498278	0.113725	0.0736973	0.0489948	0.179365	0.125355	0.0418872	0.0347925	0.133842	0.0346106	0.0885007	0.0502119	0.0567304	0.0490541	0.0351966	0.0316569	0.0796404	0.0443181	0.0317088	0.0485543	0.0347457	0.0260736	0.0317069	0.0434785	0.04595
107	8.383	314267	200.125	Ketoleucine	91.9	HMDB0000695	121		70	C00233	816-66-0	BKAJNAXTPSGJCU-UHFFFAOYSA-N	Organic acids and derivatives	Keto acids and derivatives	Short-chain keto acids and derivatives	0.00729446	0.00568727	0.00726126	0.00724735	0.00685931	0.00666672	0.0060694	0.00639371	0.00599977	0.00594952	0.00272111	0.0212375	0.00246887	0.00173068	0.00306097	0.00287689	0.000530458	0.00179065	0.000530458	0.036692	0.00254816	0.000530458	0.00337129	0.000530458	0.000530458	0.00596576	0.000530458	0.0347181	0.00647838	0.0106291	0.000530458	0.000530458	0.00456642	0.0028646
112	8.52	319450	146.1	2-Amino-3-Hydroxy-2-Methylpropanoic Acid	89.2		63911		94309	C02115	5424-29-3	CDUUKBXTEOFITR-UHFFFAOYSA-N	Organic acids and derivatives	Carboxylic acids and derivatives	Amino acids, peptides, and analogues	0.00424632	0.00390065	0.00358551	0.00376735	0.00409969	0.00395188	0.00387745	0.00412711	0.00440705	0.00391244	0.00704424	0.000530458	0.11635	0.00243723	0.00597313	0.00310183	0.000530458	0.00207815	0.00162787	0.0018657	0.00314695	0.00155573	0.00158469	0.000530458	0.000530458	0.000530458	0.00162053	0.000530458	0.00473268	0.00156675	0.000530458	0.000530458	0.000530458	0.000530458
113	8.609	322817	159.122	Leucinic Acid	98.1	HMDB0000665	64935	LMFA01050381	92779		498-36-2	LVRFTAZAXQPQHI-UHFFFAOYSA-N	Lipids and lipid-like molecules	Fatty Acyls	Fatty acids and conjugates	0.0528239	0.0522489	0.0516578	0.0517861	0.052957	0.0527276	0.0525245	0.051852	0.053379	0.0522348	0.352983	0.00998508	0.20132	0.258544	0.356923	0.474156	0.00287227	0.256776	0.00286932	0.0108484	0.27449	0.0391696	0.16539	0.0290645	0.00171337	0.0372195	0.0602722	0.157898	0.00694364	0.0627335	0.00214112	0.0284584	0.00245257	0.0239865
116	8.655	324476	159.123	2-Hydroxy-3-Methylpentanoic Acid	97.9				164623			RILPIWOPNGRASR-UHFFFAOYSA-N	Unclassified	Unclassified	Unclassified	0.0455686	0.0441272	0.0462749	0.0461899	0.0445544	0.0448067	0.0453578	0.0451507	0.0441264	0.0444537	0.191778	0.0123122	0.142447	0.0949713	0.18913	0.168973	0.0033776	0.0843769	0.00373978	0.0123977	0.256342	0.0521191	0.112324	0.0328636	0.00314151	0.0381284	0.0700344	0.212966	0.00460382	0.0595767	0.00157091	0.0134676	0.00218093	0.0203243
117	8.671	325048	147.07	3-Hydroxy Valeric Acid	96.7	HMDB0000531	74490	LMFA01050008	107802		10237-77-1	REKYPYSUBKSCAT-UHFFFAOYSA-N	Lipids and lipid-like molecules	Fatty Acyls	Fatty acids and conjugates	0.0596051	0.0603618	0.0606359	0.0602756	0.0598023	0.0609963	0.0606299	0.0604689	0.0601599	0.0602037	0.0999964	0.0400086	0.0797223	0.193759	0.0990954	0.0665313	0.140783	0.194216	0.142307	0.0412629	0.183982	0.103875	0.0809758	0.0328787	0.155352	0.0413697	0.0347236	0.10633	0.0091334	0.0332494	0.0168186	0.0114458	0.00903101	0.0281622
118	8.675	325190	147.065	4-Hydroxybutyric Acid	97.3	HMDB0000710	4159	LMFA01050006	10413	C00989	591-81-1	SJZRECIVHVDYJC-UHFFFAOYSA-N	Lipids and lipid-like molecules	Fatty Acyls	Fatty acids and conjugates	0.0590581	0.0603618	0.0606359	0.0587878	0.0592097	0.0607881	0.0606299	0.0604689	0.0601599	0.0602912	0.0369249	0.0154069	0.102563	0.202491	0.038294	0.0626937	0.140783	0.202803	0.142307	0.0105178	0.182879	0.103137	0.12663	0.0468705	0.155352	0.040239	0.0347236	0.108648	0.0161598	0.0122847	0.0171035	0.00950001	0.00935299	0.0541182
119	8.705	326261	144.12	2s-Amino-Pentanoic Acid	95.9		35949	LMFA01100041	65098	C01826		SNDPXSYFESPGGJ-BYPYZUCNSA-N	Organic acids and derivatives	Carboxylic acids and derivatives	Amino acids, peptides, and analogues	0.0856916	0.0818741	0.086158	0.0819755	0.086526	0.085797	0.0836335	0.0869754	0.084625	0.0827215	0.16918	0.0121898	0.656937	0.00664429	0.192533	0.326933	0.0082607	0.00664507	0.00819076	0.0155778	0.0386597	0.0252134	0.0952189	0.0890702	0.00660269	0.0540908	0.00149397	0.00481213	0.0624568	0.0679408	0.0122238	0.0234207	0.00412343	0.238727
122	8.801	329688	117.08	3-Ethylphenol	74.1	HMDB0059873	70020		12101	C14386	620-17-7	HMNKTRSOROOSPP-UHFFFAOYSA-N	Benzenoids	Phenols	1-hydroxy-4-unsubstituted benzenoids	0.00201751	0.00208916	0.00193451	0.00212663	0.00207186	0.00191063	0.00187701	0.0019961	0.00209893	0.00194706	0.000530458	0.00171365	0.000530458	0.00609328	0.000530458	0.00471646	0.00152786	0.00610183	0.00172274	0.00450981	0.00279914	0.0020565	0.00285689	0.000530458	0.000530458	0.000530458	0.000530458	0.00151288	0.00223934	0.000530458	0.00311646	0.000530458	0.00152373	0.00170532
124	8.905	333401	231.16	Acetoacetic Acid	77.1	HMDB0000060	276	LMFA01060003	96	C00164	541-50-4	WDJHALXBUFZDSR-UHFFFAOYSA-N	Organic acids and derivatives	Keto acids and derivatives	Short-chain keto acids and derivatives	0.00519913	0.00539723	0.00528051	0.00523204	0.00517931	0.00508599	0.00509571	0.0051965	0.0054177	0.0053164	0.00677152	0.00831715	0.00579163	0.0067569	0.0066418	0.0129036	0.0044751	0.00684128	0.00449475	0.00751862	0.00467071	0.00347452	0.00625842	0.00175526	0.00382183	0.0104757	0.00215697	0.00195695	0.00395319	0.00316772	0.00345037	0.00302346	0.00225084	0.00476452
125	8.939	334614	202.096	2-Ethyl-3-Hydroxypropionic Acid	78.8	HMDB0000396	74699	LMFA01050388	188979		4374-62-3	ZMZQVAUJTDKQGE-UHFFFAOYSA-N	Lipids and lipid-like molecules	Fatty Acyls	Fatty acids and conjugates	0.000530458	0.00169935	0.000530458	0.000530458	0.000530458	0.000530458	0.000530458	0.00158567	0.00160395	0.00169348	0.00154556	0.00213694	0.00272805	0.00144645	0.000530458	0.00166161	0.000530458	0.000530458	0.000530458	0.00243305	0.0017304	0.00162977	0.00230514	0.000530458	0.000530458	0.00193153	0.00637698	0.00195486	0.00183972	0.00166965	0.000530458	0.000530458	0.000530458	0.000530458
126	8.944	334793	147.09	Dihydroxyacetone	86.5	HMDB0001882	6368		670	C00184	96-26-4	RXKJFZQQPQGTFL-UHFFFAOYSA-N	Organic oxygen compounds	Organooxygen compounds	Carbohydrates and carbohydrate conjugates	0.00243699	0.00608664	0.00203396	0.00829638	0.00224441	0.00405689	0.00351028	0.00519339	0.00497817	0.00605792	0.00721512	0.00640351	0.00836782	0.00878988	0.00699525	0.00724568	0.00752965	0.00863837	0.00775837	0.0073837	0.00516075	0.011448	0.00928669	0.00800399	0.00708482	0.00778554	0.0179912	0.00551573	0.00910191	0.0065376	0.00519219	0.00154794	0.00262499	0.00306734
128	9.039	338184	179.058	Benzoic Acid	99.5	HMDB0001870	1297		243	C00539	65-85-0	WPYMKLBDIGXBTP-UHFFFAOYSA-N	Benzenoids	Benzene and substituted derivatives	Benzoic acids and derivatives	0.017228	0.0171153	0.0170585	0.0173611	0.0172602	0.017283	0.0172417	0.0173635	0.0171456	0.0169879	0.022385	0.00598173	0.00387446	0.0121515	0.0213451	0.0154525	0.0276184	0.0127196	0.0277	0.00534911	0.0141409	0.00798361	0.0104788	0.0427915	0.0264928	0.00774801	0.00639981	0.0650298	0.00446287	0.0138979	0.01417	0.00545633	0.0926041	0.0214435
131	9.095	340183	174.123	Ethanolamine	96.8	HMDB0000149	3207		700	C00189	141-43-5	HZAXFHJVJLSVMW-UHFFFAOYSA-N	Organic nitrogen compounds	Organonitrogen compounds	Amines	0.479933	0.471846	0.477921	0.477325	0.475785	0.47216	0.476037	0.471981	0.471262	0.468815	0.57385	0.48458	0.580705	0.119454	0.567732	0.469524	0.258189	0.121726	0.260997	0.736647	0.536898	0.040688	0.0792603	0.219781	0.180722	0.529837	0.971391	0.527206	0.629009	0.70219	0.399891	0.197006	0.358253	0.46451
136	9.17	342860	201.147	Caprylic Acid	92.2	HMDB0000482	112	LMFA01010008	379	C06423	124-07-2	WWZKQHOCKIZLMA-UHFFFAOYSA-N	Lipids and lipid-like molecules	Fatty Acyls	Fatty acids and conjugates	0.00793931	0.00870593	0.00773465	0.00791727	0.00775261	0.00797048	0.00814236	0.00879415	0.00838572	0.00893256	0.00596615	0.0119852	0.00586903	0.00579109	0.005661	0.00575916	0.00608127	0.00713513	0.00722964	0.00930931	0.0191485	0.00635488	0.0064193	0.00686559	0.00671118	0.00635208	0.00794197	0.0185662	0.0056941	0.00651787	0.00930204	0.00454077	0.0179289	0.00552116
137	9.172	342932	189.11	Urea	96.6	HMDB0000294	6		1176	C00086	57-13-6	XSQUKJJJFZCRTK-UHFFFAOYSA-N	Organic acids and derivatives	Organic carbonic acids and derivatives	Ureas	0.0200532	0.0190811	0.355063	0.019853	0.329447	0.317913	0.295394	0.294589	0.0191609	0.268863	0.00186627	0.0169859	0.00531334	0.0144688	0.00172528	0.00586238	0.00301381	0.0142182	0.00328827	0.00717884	0.00480786	0.00530603	0.000530458	0.00313838	0.00333009	0.0119182	1.54044	0.00234878	0.00545023	0.0132348	0.00373187	0.000530458	0.0192398	0.00751956
141	9.221	344681	158.162	L-Leucine	95.4	HMDB0000687	24		6106	C00123	61-90-5	ROHFNLRQFUQHCH-YFKPBYRVSA-N	Organic acids and derivatives	Carboxylic acids and derivatives	Amino acids, peptides, and analogues	3.53936	3.29348	3.49459	3.49675	3.46997	3.41823	3.37808	3.36	3.3561	3.28086	2.9501	5.59565	5.82084	3.33579	3.22877	4.70842	0.964595	3.32653	0.942875	6.96197	3.71954	0.864048	5.54929	1.26565	0.890999	4.93766	5.78234	2.99277	4.23081	5.02432	0.68502	1.08742	1.67858	4.29194
142	9.246	345573	205.157	Glycerol	98.3	HMDB0000131	105		753	C00116	56-81-5	PEDCQBHIVMGVHV-UHFFFAOYSA-N	Organic oxygen compounds	Organooxygen compounds	Carbohydrates and carbohydrate conjugates	1.17395	1.15459	1.17241	1.16773	1.16594	1.15608	1.16359	1.15251	1.14943	1.14498	5.34197	0.604241	0.242955	0.0138101	5.19321	0.271148	0.121177	0.014911	0.123627	0.380469	0.28499	0.095804	1.50589	0.184205	0.123984	0.477673	0.0253272	0.121785	0.460009	0.510529	1.98282	3.92547	1.47026	0.473591
147	9.316	348072	84.0779	Pipecolic Acid	82.3	HMDB0000070	50		849	C00408	535-75-1	HXEACLLIILLPRG-UHFFFAOYSA-N	Organic acids and derivatives	Carboxylic acids and derivatives	Amino acids, peptides, and analogues	0.028194	0.0318741	0.0253752	0.0258611	0.0279381	0.0269711	0.0294264	0.0318629	0.0304513	0.0327406	0.0388058	0.103972	0.017886	0.0278292	0.0327462	0.0137527	0.0121024	0.0281888	0.0156968	0.132476	0.035182	0.0273936	0.0188728	0.0339909	0.0153498	0.071803	0.0118611	0.0783165	0.0310222	0.00956315	0.0267189	0.012058	0.0263229	0.0158414
149	9.337	348822	299.105	Phosphoric Acid	94.3	HMDB0001429	3231		1004	C00009	14265-44-2	NBIIXXVUZAFLBC-UHFFFAOYSA-N	Homogeneous non-metal compounds	Non-metal oxoanionic compounds	Non-metal phosphates	2.79713	3.177	2.90201	2.84457	3.1333	3.20957	3.20914	3.01491	2.98336	3.33811	4.11186	0.0125047	0.00600311	0.00528414	3.85704	0.00872534	0.00830465	0.00532313	0.00883201	0.0125945	0.00671908	0.0156167	5.28006	0.00783297	0.00892804	0.013349	3.40761	0.00412214	0.010684	5.57967	0.00710327	5.9988	0.00351216	0.0111687
150	9.364	349785	170.082	Thymidine	92.6	HMDB0000273	3375		5789	C00214	50-89-5	IQFYYKKMVGJFEH-XLPZGREQSA-N	Nucleosides, nucleotides, and analogues	Pyrimidine nucleosides	Pyrimidine 2'-deoxyribonucleosides	0.0141313	0.007127	0.0126079	0.0142174	0.00979255	0.00955606	0.00724821	0.00834165	0.00837013	0.00766924	0.0115651	0.0117678	0.0132097	0.00330807	0.0105504	0.00844549	0.00924474	0.00386578	0.00967504	0.0128896	0.00727101	0.00376637	0.00481549	0.00555217	0.00763581	0.0107316	0.00436883	0.0135946	0.0121327	0.00515233	0.00495509	0.00286737	0.00983959	0.0181153
151	9.385	350535	131.085	Phosphate	75				1061			NBIIXXVUZAFLBC-UHFFFAOYSA-K	Unclassified	Unclassified	Unclassified	0.026744	0.0275823	0.0268335	0.0267267	0.0263013	0.0269988	0.0269253	0.0266602	0.0271735	0.0277888	0.026713	0.0246236	0.0242105	0.029101	0.0250306	0.0244327	0.0227028	0.0293363	0.0245467	0.0256822	0.0248503	0.0248084	0.0217063	0.0234552	0.0222221	0.02314	0.0316154	0.0236286	0.0249611	0.0227585	0.024616	0.0156735	0.0197387	0.0181323
152	9.413	351535	147.08	Ethylmalonic Acid	78.3	HMDB0000622	4180	LMFA01170105	11756		601-75-2	UKFXDFUAPNAMPJ-UHFFFAOYSA-N	Lipids and lipid-like molecules	Fatty Acyls	Fatty acids and conjugates	0.00132499	0.000530458	0.000530458	0.000530458	0.000530458	0.000530458	0.000530458	0.000530458	0.000530458	0.0847233	0.00270944	0.00234771	0.00615447	0.000530458	0.000530458	0.000530458	0.00171387	0.000530458	0.00280952	0.00158208	0.00358001	0.000530458	0.000530458	0.00481466	0.00179825	0.00455728	0.106272	0.000530458	0.00322911	0.000530458	0.000530458	0.000530458	0.00181705	0.00157235
154	9.484	354069	147.08	Butane-1,2,4-Triol	96.1				18302			ARXKVVRQIIOZGF-UHFFFAOYSA-N	Unclassified	Unclassified	Unclassified	0.00354161	0.00385034	0.00328415	0.00312525	0.00328598	0.00368739	0.0040464	0.00404914	0.0034548	0.0042408	0.0149513	0.00154129	0.0197409	0.00435763	0.0138419	0.00801596	0.00455979	0.00400312	0.00402864	0.0019292	0.0132034	0.00740572	0.0177154	0.00247817	0.00449399	0.0117575	0.000530458	0.000530458	0.00205533	0.0138464	0.000530458	0.00476311	0.00265012	0.0168715
156	9.517	355247	158.14	L-Isoleucine	97.4	HMDB0000172	23	LMFA01100047	6306	C00407	73-32-5	AGPKZVBTJJNPAG-WHFBIAKZSA-N	Organic acids and derivatives	Carboxylic acids and derivatives	Amino acids, peptides, and analogues	0.0561594	0.0605892	0.0545006	0.055806	0.0577561	0.0549979	0.0563535	0.0592159	1.74005	0.0609597	0.199171	3.2587	0.261824	1.66219	0.206693	2.86749	0.427669	1.67037	0.42064	4.59804	1.68045	0.0759351	0.164336	0.0254893	0.379557	0.118804	3.38658	0.0301922	1.93004	0.0854485	0.0138769	0.0137306	0.905499	0.166425
157	9.547	356318	117.04	1,2,3-Butanetriol	92.9	HMDB0034778	90200		20497			YAXKTBLXMTYWDQ-UHFFFAOYSA-N	Organic oxygen compounds	Organooxygen compounds	Alcohols and polyols	0.00596924	0.00615762	0.00607908	0.00569461	0.00650378	0.00627653	0.00600939	0.00618017	0.00596992	0.00603299	0.0228438	0.0219729	0.0175472	0.0102983	0.0225957	0.033865	0.0102821	0.010562	0.0105683	0.0326412	0.00754516	0.0528787	0.0257055	0.00923941	0.0103711	0.0203128	0.0221192	0.0114962	0.00511296	0.0071386	0.00305851	0.00450968	0.00623805	0.00509836
161	9.676	360923	341.042	Aminocaproic Acid	93.6	HMDB0001901	3926	LMFA01100035	564	C02378	60-32-2	SLXKOJJOQWFEFD-UHFFFAOYSA-N	Lipids and lipid-like molecules	Fatty Acyls	Fatty acids and conjugates	0.0517082	0.100546	0.0500466	0.0529019	0.0547496	0.0599179	0.0635061	0.0720445	0.0793152	0.100004	0.00563965	0.0023978	0.0019446	0.0019126	0.00133667	0.00159034	0.00179222	0.00397436	0.00803092	0.00221916	0.00151614	0.00207648	0.00165669	0.00173399	0.00191982	0.00210157	0.00183123	0.000530458	0.0018647	0.00152275	0.00156635	0.00460248	0.0134719	0.00945316
163	9.689	361387	142.114	L-Proline	96.5	HMDB0000162	29		145742	C00148	147-85-3	ONIBWKKTOPOVIA-BYPYZUCNSA-N	Organic acids and derivatives	Carboxylic acids and derivatives	Amino acids, peptides, and analogues	1.26073	1.02937	1.25096	1.25871	1.20341	1.16882	1.12276	1.11197	1.085	1.0317	0.450652	1.28635	0.368532	5.41377	0.514474	5.67676	0.202232	5.33026	0.25821	1.97748	6.47186	1.72329	3.18854	0.256727	0.177673	0.506137	5.04638	1.27847	0.705418	1.31234	0.18488	0.138985	0.575173	0.352727
166	9.776	364492	174.139	Glycine	96.9	HMDB0000123	20		750	C00037	56-40-6	DHMQDGOQFOQNFH-UHFFFAOYSA-N	Organic acids and derivatives	Carboxylic acids and derivatives	Amino acids, peptides, and analogues	2.85434	2.71187	2.84149	2.81965	2.79802	2.75317	2.77022	2.745	2.71998	2.69553	0.881911	2.67415	1.06113	7.53226	0.881543	2.82638	0.652918	7.63614	0.655369	3.87897	7.89313	5.97493	6.58175	0.628491	0.615691	1.71959	8.5889	2.86622	2.01377	3.6042	0.426037	0.429608	1.27446	2.27809
167	9.833	366527	180.06	Nicotinic Acid	99	HMDB0001488	240		938	C00253	59-67-6	PVNIIMVLHYAWGP-UHFFFAOYSA-N	Organoheterocyclic compounds	Pyridines and derivatives	Pyridinecarboxylic acids and derivatives	0.0901443	0.0762936	0.0896178	0.0896551	0.0859444	0.0846505	0.080642	0.0824668	0.077984	0.0767257	0.0763282	0.0688015	0.0933992	0.0377618	0.0777963	0.0697419	0.0768385	0.037324	0.0752728	0.0776582	0.0406857	0.0395817	0.0638127	0.086702	0.0584994	0.18796	0.0081194	0.0629796	0.095009	0.0675771	0.092392	0.045554	0.0526024	0.108726
168	9.85	367134	75.0265	Phenylacetic Acid	98.9	HMDB0000209	129		999	C07086	103-82-2	WLJVXDMOQOGPHL-UHFFFAOYSA-N	Benzenoids	Benzene and substituted derivatives	Unclassified	0.206741	0.198845	0.207509	0.20857	0.206816	0.20547	0.203715	0.202182	0.201582	0.197827	0.140448	0.353133	0.146534	0.00509274	0.142036	0.0251514	0.0212774	0.00573682	0.0222718	0.106453	0.0518827	0.00591811	0.0271086	0.0575984	0.0185491	0.308547	0.0050829	0.369305	0.159967	0.240977	0.0723542	0.13877	0.181956	0.649681
170	9.881	368241	245.093	Maleic Acid	97.7	HMDB0000176	4198		444266	C01384	110-16-7	VZCYOOQTPOCHFL-UPHRSURJSA-N	Organic acids and derivatives	Carboxylic acids and derivatives	Dicarboxylic acids and derivatives	0.00247241	0.00347075	0.00250569	0.00314915	0.0028591	0.00324317	0.00301981	0.00339783	0.00465733	0.00319404	0.00371546	0.00675526	0.00480867	0.00263732	0.00388475	0.00245893	0.00291026	0.00262565	0.00318889	0.00810664	0.00505621	0.00284322	0.00292105	0.00266718	0.00268835	0.00450546	0.00440605	0.00404245	0.00454398	0.00472451	0.00204683	0.00160104	0.00172735	0.00465642
174	10.013	372953	147.102	Succinic Acid	97.2	HMDB0000254	114	LMFA01170043	1110	C00042	110-15-6	KDYFGRWQOYBRFD-UHFFFAOYSA-N	Organic acids and derivatives	Carboxylic acids and derivatives	Dicarboxylic acids and derivatives	3.79006	3.34781	3.76344	3.78643	3.6377	3.56174	3.72936	3.52241	3.4098	3.7081	0.308361	0.436222	2.01354	0.133938	0.324179	0.139687	7.15017	0.134885	7.25659	0.832625	6.36055	11.858	11.3694	1.2132	8.02984	0.606281	0.344138	0.506222	5.44865	0.513274	0.161713	0.513455	0.33298	0.503319
176	10.163	378307	189.094	Dl-Glyceric Acid	98.7	HMDB0000139	280		752	C00258	473-81-4	RBNPOMFGQQGHHO-UHFFFAOYSA-N	Organic oxygen compounds	Organooxygen compounds	Carbohydrates and carbohydrate conjugates	0.0363311	0.0357381	0.0355792	0.0360797	0.0361055	0.0359116	0.0356763	0.0354376	0.0355592	0.0353354	0.0150437	0.0321691	0.0219193	0.0189026	0.0145824	0.0485601	0.0110271	0.0187581	0.0111444	0.0439516	0.0156132	0.0273483	0.114771	0.0451454	0.017063	0.116261	0.0122412	0.0190303	0.0207678	0.0546638	0.0209855	0.0247346	0.0606702	0.0460019
177	10.168	378486	147.067	Methylsuccinic Acid	99.4	HMDB0001844	3710	LMFA01170119	10349		498-21-5	WXUAQHNMJWJLTG-UHFFFAOYSA-N	Lipids and lipid-like molecules	Fatty Acyls	Fatty acids and conjugates	0.130301	0.127081	0.13002	0.129909	0.127395	0.126562	0.126564	0.12759	0.125108	0.12356	0.251483	0.119588	0.0771958	0.036077	0.248483	0.144307	0.089489	0.0351054	0.0918603	0.134806	0.033192	0.0595166	0.185453	0.1436	0.0954985	0.261156	0.0244486	0.384708	0.0622611	0.22883	0.143993	0.0504447	0.310295	0.10264
180	10.271	382111	196.101	2-Methylbenzenethiol	87	HMDB0029634	86392		8712		137-06-4	LXUNZSDDXMPKLP-UHFFFAOYSA-N	Benzenoids	Thiophenols	Unclassified	0.198789	0.238691	0.201867	0.213258	0.215966	0.218791	0.216875	0.22055	0.231395	0.234442	0.309862	2.08182	0.490497	0.0274182	0.3064	0.26842	0.236144	0.0203204	0.238389	2.68456	0.0972752	0.0622146	0.241668	0.0555274	0.239626	0.420804	0.0109409	0.102562	0.416082	0.923821	0.0354354	0.0107826	0.572026	0.111397
186	10.408	386780	241.117	Uracil	99.7	HMDB0000300	258		1174	C00106	66-22-8	ISAKRJDGNUQOIC-UHFFFAOYSA-N	Organoheterocyclic compounds	Diazines	Pyrimidines and pyrimidine derivatives	0.27831	0.282517	0.280839	0.276731	0.284785	0.280589	0.284566	0.289055	0.284735	0.280396	0.24906	0.244071	0.162225	0.0606838	0.243991	0.454425	0.195414	0.0638076	0.194047	0.333487	0.0799309	0.114755	0.599182	0.205327	0.182404	0.496859	0.0385258	0.297872	0.298646	0.547659	0.248912	0.0630305	0.185172	0.738896
188	10.436	387734	171.067	N-Methylhydantoin	86.8	HMDB0003646	58171		69217	C02565	616-04-6	RHYBFKMFHLPQPH-UHFFFAOYSA-N	Organoheterocyclic compounds	Azolines	Imidazolines	0.014548	0.00582604	0.0133193	0.0125966	0.0111268	0.00794886	0.0128712	0.00719467	0.00656654	0.00813593	0.00267072	0.0038795	0.0066172	0.0239733	0.00294898	0.000530458	0.00927289	0.0174201	0.00928246	0.00776844	0.0392579	0.0276806	0.00900248	0.00849374	0.00831178	0.0017311	0.00352243	0.0472121	0.00521037	0.0105044	0.00250755	0.00971747	0.0758017	0.00448137
189	10.476	389097	271.163	Itaconic Acid	77.2	HMDB0002092	44764	LMFA01170063	811	C00490	97-65-4	LVHBHZANLOWSRM-UHFFFAOYSA-N	Lipids and lipid-like molecules	Fatty Acyls	Fatty acids and conjugates	0.00227688	0.00281199	0.00272029	0.00266541	0.00287437	0.00273265	0.00245154	0.00294022	0.0029234	0.00277289	0.00856334	0.00317918	0.0423631	0.00391821	0.0105373	0.00852525	0.00155785	0.00254345	0.00137842	0.00483908	0.00235795	0.00313512	0.00372476	0.000530458	0.00126372	0.00807477	0.00554271	0.00251839	0.00442541	0.00177898	0.000530458	0.000530458	0.000530458	0.00501017
191	10.504	390051	240.1	2,3-Dihydroxypyridine	70.4	HMDB0245397	44697		28115		16867-04-2	GGOZGYRTNQBSSA-UHFFFAOYSA-N	Organoheterocyclic compounds	Pyridines and derivatives	Hydropyridines	0.000530458	0.00223762	0.000530458	0.00121812	0.00145005	0.00159633	0.00188353	0.00205574	0.00192272	0.00228663	0.00216903	0.00298349	0.00265373	0.0014984	0.00189362	0.0018887	0.00178389	0.0014212	0.0018505	0.00305797	0.00208228	0.00211315	0.00214461	0.00178263	0.00217984	0.00259939	0.00223576	0.00301716	0.00258822	0.00231198	0.00191662	0.000530458	0.000530458	0.00206477
193	10.553	391721	245.097	Fumaric Acid	99.3	HMDB0000134	3242		444972	C00122	110-17-8	VZCYOOQTPOCHFL-OWOJBTEDSA-N	Organic acids and derivatives	Carboxylic acids and derivatives	Dicarboxylic acids and derivatives	0.0722077	0.0720352	0.0770774	0.0832996	0.0765166	0.0793646	0.0679201	0.0712719	0.08301	0.0686237	0.0860382	0.183044	0.118092	0.0692146	0.0903482	0.0434456	0.0522544	0.0624043	0.0578273	0.211724	0.193258	0.0413565	0.0436986	0.0421653	0.0457329	0.0789661	0.0773236	0.0666298	0.0982805	0.138737	0.039457	0.0142357	0.0460861	0.0513907
195	10.579	392608	240.116	Pyrrole-2-Carboxylic Acid	94.9	HMDB0004230	3787		12473	C05942	634-97-9	WRHZVMBBRYBTKZ-UHFFFAOYSA-N	Organoheterocyclic compounds	Pyrroles	Pyrrole carboxylic acids and derivatives	0.0107982	0.0251686	0.0123607	0.0134691	0.0150906	0.0174113	0.0190708	0.0204009	0.0230152	0.0245234	0.00466347	0.00748421	0.00581977	0.0186686	0.00390684	0.0148734	0.0050215	0.0208552	0.00598435	0.00851616	0.0108228	0.00846706	0.0084181	0.00468726	0.00555434	0.00546543	0.00885429	0.00910525	0.00686852	0.00765338	0.00333986	0.00167172	0.00469126	0.00326457
199	10.634	394482	204.154	L-Serine	92.8	HMDB0000187	30		5951	C00065	56-45-1	MTCFGRXMJLQNBG-REOHCLBHSA-N	Organic acids and derivatives	Carboxylic acids and derivatives	Amino acids, peptides, and analogues	1.03231	0.921597	1.03996	1.01204	0.984349	0.981983	0.95534	0.954835	0.941739	0.915026	0.647477	1.93498	0.909188	0.194951	0.71187	0.545664	0.293209	0.191365	0.269407	2.5282	0.77976	0.128746	1.33426	0.402242	0.251269	1.89639	4.87698	0.821165	1.56797	1.95656	0.300634	0.18988	0.746336	1.14185
201	10.684	396186	241.111	5-Hydroxy-1h-Pyrazin-2-One	84.3				23368901			USHRADXTTYICIJ-UHFFFAOYSA-N	Unclassified	Unclassified	Unclassified	0.0020849	0.00230507	0.00194412	0.001992	0.00201867	0.00213105	0.0020057	0.00217108	0.00239882	0.00231725	0.00241929	0.00317835	0.0106581	0.00204005	0.00206738	0.00206106	0.00187819	0.00179311	0.00185037	0.00320766	0.00399069	0.00318727	0.00213164	0.00167813	0.00205701	0.00416563	0.00448587	0.00239449	0.00276664	0.00225247	0.00169947	0.000530458	0.00141573	0.002322
202	10.723	397515	215.174	Pelargonic Acid	88.2	HMDB0000847	5810	LMFA01010009	8158	C01601	112-05-0	FBUKVWPVBMHYJY-UHFFFAOYSA-N	Lipids and lipid-like molecules	Fatty Acyls	Fatty acids and conjugates	0.00478975	0.00666004	0.00516234	0.00500566	0.0052612	0.00528105	0.00581613	0.00677867	0.00652528	0.00717465	0.00591042	0.000530458	0.00494729	0.00549867	0.00584041	0.00464728	0.00459832	0.00684442	0.00591462	0.00645317	0.00651841	0.00464155	0.00455012	0.00613931	0.00635361	0.00512728	0.00546525	0.0100575	0.00515213	0.00613704	0.00632271	0.0023823	0.003505	0.0063306
203	10.744	398231	156.124	L-Pipecolic Acid	94.9	HMDB0000716	63100		439227	C00408	3105-95-1	HXEACLLIILLPRG-YFKPBYRVSA-N	Organic acids and derivatives	Carboxylic acids and derivatives	Amino acids, peptides, and analogues	0.172305	0.142744	0.177559	0.177244	0.167585	0.164585	0.157854	0.151308	0.155453	0.140072	0.156813	0.520486	0.0452178	0.123121	0.175757	0.0339281	0.0550823	0.113031	0.0537437	0.482749	0.0903525	0.119929	0.10489	0.137825	0.0528545	0.317897	0.0190705	0.489908	0.12262	0.0249393	0.122094	0.110864	0.292404	0.140211
204	10.761	398810	269.136	Triacetin	74.4	HMDB0029592	44144	LMGL03012615	5541		102-76-1	URAYPUMNDPQOKB-UHFFFAOYSA-N	Lipids and lipid-like molecules	Glycerolipids	Triradylcglycerols	0.00267821	0.00750562	0.00277941	0.00335705	0.0040956	0.00496765	0.00553153	0.00725752	0.00622816	0.00639426	0.00853074	0.00911613	0.0123679	0.00636066	0.00701747	0.00715561	0.00606102	0.00531055	0.00439763	0.010637	0.00738245	0.00570203	0.00482483	0.00466669	0.00474453	0.0135077	0.00888935	0.00751821	0.0108469	0.00898253	0.00506074	0.00172625	0.00141256	0.00618643
206	10.803	400242	102.04	Isoserine	83.2				11267			BMYNFMYTOJXKLE-UHFFFAOYSA-N	Unclassified	Unclassified	Unclassified	0.00211221	0.00176571	0.00228725	0.00216822	0.00217011	0.00201465	0.00173349	0.00198111	0.00184096	0.0019975	0.0078955	0.00443497	0.00443122	0.000530458	0.00942535	0.000530458	0.000530458	0.000530458	0.000530458	0.00548044	0.0016812	0.00138872	0.000530458	0.000530458	0.000530458	0.00249221	0.00163853	0.0029646	0.00248519	0.000530458	0.000530458	0.000530458	0.00114255	0.00492283
208	10.854	401980	194.079	4'-Hydroxyacetophenone	76.5		68507		7469	C10700	99-93-4	TXFPEBPIARQUIG-UHFFFAOYSA-N	Organic oxygen compounds	Organooxygen compounds	Carbonyl compounds	0.00648045	0.00624964	0.00673832	0.00664476	0.00639654	0.00624129	0.0066903	0.006394	0.00672615	0.00631869	0.00290822	0.0193194	0.0489809	0.00473257	0.00313794	0.0034862	0.00222306	0.0044967	0.00191307	0.0228656	0.035558	0.00438768	0.00252711	0.00122594	0.00294091	0.00478324	0.0177058	0.00413652	0.00730326	0.0105443	0.00135986	0.000530458	0.00470027	0.00780492
211	10.89	403207	182.105	Timonacic	71.1	HMDB0258979						DZLNHFMRPBPULJ-UHFFFAOYSA-N	Organic acids and derivatives	Carboxylic acids and derivatives	Amino acids, peptides, and analogues	0.00152491	0.00241323	0.00213527	0.00335338	0.00286768	0.00206173	0.00185894	0.00173063	0.00192669	0.0018972	0.00220804	0.00941729	0.0045854	0.00182508	0.00214718	0.00215451	0.00167284	0.000530458	0.00207	0.0117355	0.00374266	0.00139194	0.00200602	0.00150179	0.00165995	0.00246302	0.00144263	0.00393613	0.00294443	0.00478732	0.00230632	0.000530458	0.00528306	0.00328647
221	11.088	409955	240.112	L-Cyclo(Alanylglycyl)	93.5	HMDB0031547	87756		107297		4526-77-6	ICCHEGCKVBMSTF-UHFFFAOYSA-N	Organic acids and derivatives	Carboxylic acids and derivatives	Amino acids, peptides, and analogues	0.00825993	0.0121407	0.00882639	0.00896189	0.00943917	0.00968279	0.0113104	0.0104208	0.0123824	0.0114546	0.00678788	0.0142483	0.0105283	0.00537929	0.00637983	0.00730387	0.0050834	0.00565778	0.00574723	0.0125387	0.00737792	0.00884092	0.00775612	0.00822259	0.00618103	0.0111857	0.00583607	0.00876442	0.00767861	0.0087603	0.00698048	0.00318706	0.00540964	0.0598117
223	11.12	411045	147.07	L-Threonine	96.7	HMDB0000167	32		6288	C00188	72-19-5	AYFVYJQAPQTCCC-GBXIJSLDSA-N	Organic acids and derivatives	Carboxylic acids and derivatives	Amino acids, peptides, and analogues	0.00406575	0.00437403	0.00498879	0.00491502	0.00373966	0.0036569	0.00475376	0.0046562	0.00399122	0.0039858	0.00461961	0.00829941	0.00416604	0.00551471	0.00473285	0.00256187	0.00298424	0.00511629	0.00155541	0.00380325	0.00741749	0.0036235	0.00479436	0.00314295	0.00274066	0.00460957	0.0118554	0.00527357	0.00141831	0.00407696	0.00378865	0.00132675	0.00182649	0.0019988
226	11.2	413772	174.15	Heptylamine	79.2	HMDB0253108						WJYIASZWHGOTOU-UHFFFAOYSA-N	Organic nitrogen compounds	Organonitrogen compounds	Amines	0.00225286	0.000530458	0.00239119	0.00254307	0.00205082	0.0020282	0.00181549	0.00223845	0.00266508	0.00241146	0.000530458	0.0049519	0.000530458	0.000530458	0.000530458	0.000530458	0.00186642	0.000530458	0.00235754	0.00284023	0.000530458	0.000530458	0.000530458	0.000530458	0.00178156	0.00435591	0.000530458	0.00293924	0.00148155	0.00182495	0.000530458	0.000530458	0.00362388	0.00741938
230	11.284	416635	147.05	Ethylmethylmalonic Acid	86.4		317911		68991			OGAFKQWRXQJXJD-UHFFFAOYSA-N	Unclassified	Unclassified	Unclassified	0.00747207	0.000530458	0.00736068	0.00800125	0.00821136	0.00853573	0.0105022	0.00976926	0.00976646	0.0089117	0.00613834	0.00574967	0.00641089	0.00701204	0.00593475	0.00973299	0.011932	0.00829855	0.0121514	0.00564142	0.00796907	0.0143232	0.013733	0.0102877	0.0154303	0.0153933	0.00772083	0.00999137	0.00678817	0.0109569	0.0143857	0.0159718	0.0110928	0.00825721
234	11.379	419872	255.129	Thymine	98.6	HMDB0000262	290		1135	C00178	65-71-4	RWQNBRDOKXIBIV-UHFFFAOYSA-N	Organoheterocyclic compounds	Diazines	Pyrimidines and pyrimidine derivatives	0.135856	0.142689	0.146324	0.140423	0.159505	0.162671	0.148591	0.148595	0.146563	0.15033	0.125154	0.0915231	0.114956	0.0818384	0.106934	0.169883	0.0481259	0.0879903	0.052043	0.0976389	0.151788	0.0440529	0.129011	0.0888784	0.0511948	0.200713	0.0446923	0.188955	0.170695	0.0587083	0.0807922	0.0235948	0.0809291	0.327327
235	11.389	420213	154.1	Biphenyl	83.4	HMDB0034437	66444		7095	C06588	92-52-4	ZUOUZKKEUPVFJK-UHFFFAOYSA-N	Benzenoids	Benzene and substituted derivatives	Biphenyls and derivatives	0.0078388	0.00641306	0.00812126	0.00788167	0.00767167	0.00713943	0.00731428	0.00692864	0.00706006	0.00688719	0.00871411	0.032998	0.014613	0.00986108	0.0091285	0.00913309	0.00676972	0.00847108	0.00704862	0.0340776	0.0169042	0.00636069	0.00719591	0.00792128	0.00654233	0.0158798	0.0113984	0.00907852	0.0112157	0.0088531	0.00464768	0.00276868	0.00450929	0.0100409
237	11.453	422394	147.069	Glutaric Acid	98	HMDB0000661	3254		743	C00489	110-94-1	JFCQEDHGNNZCLN-UHFFFAOYSA-N	Organic acids and derivatives	Carboxylic acids and derivatives	Dicarboxylic acids and derivatives	0.120008	0.11774	0.121173	0.12109	0.120237	0.118157	0.114559	0.117524	0.113413	0.110703	0.0463812	0.301789	0.0382199	0.0537393	0.045033	0.0828673	0.0423418	0.0557113	0.0400174	0.289429	0.0787597	0.126052	0.0825662	0.0430734	0.0408386	0.170076	0.0149437	0.0263874	0.0672508	0.0783848	0.144163	0.0705147	0.332494	0.236426
238	11.518	424610	174.11	2-Aminoethyl Methacrylate	80.2	HMDB0245015						QLIBJPGWWSHWBF-UHFFFAOYSA-N	Organic acids and derivatives	Carboxylic acids and derivatives	Carboxylic acid derivatives	0.00382582	0.00337526	0.00399714	0.00376359	0.00359045	0.00357693	0.00347535	0.00335074	0.00340338	0.00301005	0.00237464	0.00324922	0.00920189	0.00418758	0.00253187	0.00582409	0.00274359	0.00382031	0.00270056	0.00354464	0.00734571	0.00185311	0.001856	0.000530458	0.00208353	0.00941466	0.0160655	0.00193455	0.0118648	0.00277704	0.001283	0.00144722	0.00192598	0.00513708
241	11.587	426961	147.07	Erythrofuranose	82.9	HMDB0002649	289		439574	C01796	1758-51-6	FMAORJIQYMIRHF-HERZVMAMSA-N	Organic oxygen compounds	Organooxygen compounds	Carbohydrates and carbohydrate conjugates	0.00473765	0.00411933	0.00500145	0.00483958	0.00511113	0.00530105	0.00417222	0.00477666	0.00464205	0.00455512	0.000530458	0.00408759	0.00138127	0.000530458	0.000530458	0.00196911	0.000530458	0.000530458	0.000530458	0.00375839	0.000530458	0.000530458	0.000530458	0.00136804	0.000530458	0.00755204	0.0183	0.00939618	0.000530458	0.00207027	0.00419282	0.00462909	0.00615257	0.0204444
244	11.645	428938	116.073	Ala-Gly	84.9	HMDB0006899	58589		79094		687-69-4	CXISPYVYMQWFLE-UHFFFAOYSA-N	Organic acids and derivatives	Carboxylic acids and derivatives	Amino acids, peptides, and analogues	0.00630006	0.0102959	0.00603049	0.00667884	0.0106279	0.00678768	0.0103477	0.0100975	0.00639663	0.01074	0.0252405	0.000530458	0.0722994	0.00711679	0.035532	0.0234625	0.00649974	0.00498208	0.00646764	0.0390358	0.00375234	0.0109392	0.0109392	0.00935734	0.00649349	0.0424908	0.0114704	0.00502186	0.012454	0.0050477	0.00264891	0.000530458	0.000530458	0.00973153
246	11.691	430506	174.129	Beta-Alanine	97.3	HMDB0000056	36		239	C00099	107-95-9	UCMIRNVEIXFBKS-UHFFFAOYSA-N	Organic acids and derivatives	Carboxylic acids and derivatives	Amino acids, peptides, and analogues	0.370332	0.371226	0.377588	0.375036	0.377201	0.379189	0.375228	0.38081	0.378703	0.368594	0.689035	2.70726	0.152199	0.0687118	0.697996	0.043622	0.0690569	0.0676013	0.0684282	2.45004	0.0351672	0.109802	0.429055	0.467474	0.0625103	1.92108	0.0161088	0.0252855	0.706427	0.0121041	0.0241376	0.0210213	0.0201181	0.0815845
250	11.739	432142	233.17	4-Hydroxy-5-(Hydroxymethyl)Oxolan-2-One	76.8	HMDB0033958	89640		4635870		38996-14-4	YIXDEYPPAGPYDP-UHFFFAOYSA-N	Organoheterocyclic compounds	Lactones	Gamma butyrolactones	0.00775598	0.00309582	0.00783991	0.00436875	0.00430337	0.00385358	0.00756086	0.00767418	0.00433988	0.00751576	0.00880616	0.046412	0.0070294	0.0353896	0.0094861	0.0212903	0.00387676	0.0339512	0.00368105	0.0412358	0.0111527	0.0051118	0.00926446	0.00807258	0.00444672	0.0296655	0.000530458	0.000530458	0.0141928	0.011721	0.000530458	0.00605746	0.000530458	0.00624116
251	11.755	432687	104.055	Hydrocinnamic Acid	99.3	HMDB0000764	4153		107	C05629	501-52-0	XMIIGOLPHOKFCH-UHFFFAOYSA-N	Phenylpropanoids and polyketides	Phenylpropanoic acids	Unclassified	0.118331	0.113059	0.118734	0.117218	0.115195	0.116289	0.114539	0.116241	0.117572	0.112955	0.0281555	0.0281587	0.0575139	0.0107102	0.0268625	0.0212805	0.0290809	0.00860927	0.0290113	0.0281576	0.0164576	0.00328838	0.0259016	0.00197468	0.0271318	0.0548978	0.00690978	0.0289682	0.0116499	0.0458044	0.22592	0.109696	0.158517	0.852344
252	11.781	433573	117.064	(S)-3,4-Dihydroxybutyric Acid	91.8	HMDB0000337	5326	LMFA01050461	150929		51267-44-8	DZAIOXUZHHTJKN-UHFFFAOYSA-N	Organic acids and derivatives	Hydroxy acids and derivatives	Beta hydroxy acids and derivatives	0.0174063	0.0162591	0.0172355	0.0179301	0.0157444	0.0158056	0.0158701	0.0181936	0.0211816	0.0168851	0.0244653	0.0397867	0.020002	0.0387854	0.026075	0.0108404	0.00179105	0.0353695	0.00193357	0.0329626	0.0227872	0.00800941	0.00441117	0.00755282	0.00163449	0.0154411	0.0493767	0.0180599	0.0201379	0.0338778	0.00464478	0.00371797	0.0122274	0.0112485
253	11.805	434391	160.084	L-Aspartic Acid	97.2	HMDB0000191	15		5960	C00049	56-84-8	CKLJMWTZIZZHCS-REOHCLBHSA-N	Organic acids and derivatives	Carboxylic acids and derivatives	Amino acids, peptides, and analogues	0.0550111	0.0433196	0.0549975	0.0505059	0.0452398	0.0443129	0.0432846	0.0471137	0.0597271	0.0446018	0.0441602	0.0846606	0.0588825	0.0681877	0.0495861	0.0151838	0.027268	0.06104	0.0313105	0.0880297	0.0717623	0.0134015	0.00774126	0.0192621	0.0222521	0.0539186	0.16237	0.0417181	0.0673271	0.118527	0.0114637	0.00980363	0.0229149	0.0379957
254	11.842	435652	194.118	4-Methoxybenzylamine	83.5		345751		75452			IDPURXSQCKYKIJ-UHFFFAOYSA-N	Benzenoids	Benzene and substituted derivatives	Phenylmethylamines	0.0102832	0.0111806	0.011016	0.0121762	0.0112435	0.0103976	0.0101729	0.0102991	0.0103686	0.0103773	0.0126084	0.105413	0.045275	0.00231957	0.0138589	0.00947527	0.00938805	0.00155058	0.00900766	0.14019	0.00689024	0.00388997	0.0109933	0.00178433	0.0094448	0.0231469	0.00118994	0.00550047	0.0258005	0.0542505	0.00205727	0.000530458	0.0162571	0.00665472
258	11.887	437186	174.127	O-Acetylserine	76.3	HMDB0003011	3270		99478	C00979	5147-00-2	VZXPDPZARILFQX-BYPYZUCNSA-N	Organic acids and derivatives	Carboxylic acids and derivatives	Amino acids, peptides, and analogues	0.0111129	0.00910292	0.0105561	0.0106642	0.00973792	0.00999422	0.00947259	0.00931009	0.00986052	0.00927646	0.0175282	0.0216194	0.0219665	0.00724195	0.00169887	0.00162803	0.00358816	0.00626687	0.00351505	0.0389572	0.00828711	0.00872416	0.00324629	0.00117935	0.00304728	0.00648195	0.00157625	0.000530458	0.000530458	0.00410145	0.000530458	0.00456161	0.00160497	0.00392932
260	11.924	438447	158.137	(2s,3s)-3-Hydroxypyrrolidine-2-Carboxylic Acid	79.3	HMDB0059659			440575	C05147		BJBUEDPLEOHJGE-IMJSIDKUSA-N	Organic acids and derivatives	Carboxylic acids and derivatives	Amino acids, peptides, and analogues	0.00818195	0.00794229	0.00766089	0.00811132	0.00902587	0.00893077	0.00850243	0.00933263	0.0072801	0.00774895	0.00967298	0.0171222	0.0136594	0.00488364	0.0107495	0.0109183	0.00634025	0.00462237	0.00484849	0.0198135	0.0104736	0.00359514	0.00394677	0.00451132	0.00476201	0.0253098	0.00596525	0.00956708	0.0138018	0.0115656	0.00315671	0.00211398	0.00363075	0.0148268
262	11.936	438856	172.123	1-Aminocyclopropanecarboxylic Acid	78.4	HMDB0036458	6029		535	C01234	22059-21-8	PAJPWUMXBYXFCZ-UHFFFAOYSA-N	Organic acids and derivatives	Carboxylic acids and derivatives	Amino acids, peptides, and analogues	0.0160197	0.0135135	0.0164551	0.0157241	0.014812	0.0141964	0.015654	0.0141957	0.0159446	0.0153079	0.383023	0.00171541	0.0140578	0.134773	0.38738	0.0113118	0.0123617	0.122267	0.0167757	0.00626839	0.0343123	0.02955	0.0132119	0.00678828	0.0132162	0.00458329	0.0173671	0.00161883	0.000530458	0.00497054	0.0124984	0.000530458	0.00178193	0.00241844
265	11.978	440287	247.17	Erythrono-1,4-Lactone	80.8	HMDB0000349	5338		5325915		17675-99-9	SGMJBNSHAZVGMC-PWNYCUMCSA-N	Organoheterocyclic compounds	Lactones	Gamma butyrolactones	0.00311065	0.00348556	0.00336266	0.00354914	0.00321344	0.00337799	0.00367394	0.00345122	0.00324732	0.00324816	0.0021292	0.0030597	0.00780114	0.00397868	0.0021168	0.00867028	0.00162339	0.00365927	0.00154463	0.00309643	0.0112904	0.00346331	0.00231782	0.000530458	0.0015361	0.00272446	0.000530458	0.000530458	0.00133226	0.00417603	0.00214438	0.00185013	0.000530458	0.00204797
267	12.027	441957	218.169	Dl-Homoserine	95.8		288		779	C00263	1927-25-9	UKAUYVFTDYCKQA-UHFFFAOYSA-N	Organic acids and derivatives	Carboxylic acids and derivatives	Amino acids, peptides, and analogues	0.0390893	0.0348946	0.039496	0.0399545	0.0385405	0.0389405	0.0365342	0.0368359	0.037728	0.0351807	0.0288248	0.0249093	0.0469818	0.091287	0.0324336	0.0693911	0.0204104	0.0822264	0.0220325	0.018863	0.0414736	0.02228	0.0523208	0.012792	0.0168345	0.015861	0.0152035	0.015523	0.0402437	0.0137867	0.00923108	0.0119539	0.010112	0.0664083
268	12.049	442707	243.117	5-Methylimidazolidine-2,4-Dione	83.6				69216			VMAQYKGITHDWKL-UHFFFAOYSA-N	Unclassified	Unclassified	Unclassified	0.0121719	0.0334887	0.0098735	0.0113774	0.0138298	0.0128322	0.0232834	0.0205018	0.0415015	0.0389924	0.0246296	0.0300255	0.0261261	0.0171718	0.0195594	0.0184801	0.0190577	0.0290585	0.0297379	0.0393855	0.0282336	0.035056	0.0391698	0.040061	0.0416149	0.0396149	0.0329896	0.0353906	0.0324891	0.0303919	0.0268234	0.0101149	0.0112644	0.0159899
269	12.051	442775	243.122	3,3-Dimethyl-Glutaric Acid	84.7	HMDB0002441	6683	LMFA01170086	20984		4839-46-7	DUHQIGLHYXLKAE-UHFFFAOYSA-N	Lipids and lipid-like molecules	Fatty Acyls	Fatty acids and conjugates	0.0121719	0.033517	0.00981002	0.0113357	0.0138298	0.0130221	0.0232834	0.0205018	0.0416477	0.0393085	0.0248359	0.0301995	0.0263652	0.0177481	0.0195803	0.0184801	0.0190577	0.0290585	0.0297379	0.039353	0.0283036	0.035056	0.0391698	0.040061	0.0416149	0.0396149	0.0329568	0.0353196	0.0328951	0.0304136	0.0268234	0.0101149	0.0112231	0.0161322
270	12.059	443048	350.168	2,2-Dihydroxypropanedioic Acid	80.1				68412			VUCKYGJSXHHQOJ-UHFFFAOYSA-N	Unclassified	Unclassified	Unclassified	0.00840525	0.00548284	0.00890848	0.00788794	0.006467	0.0060105	0.00588482	0.00804662	0.00653622	0.00669357	0.00685904	0.0201069	0.0129918	0.00841329	0.00913781	0.00953991	0.00731401	0.0110987	0.00978152	0.0220638	0.0128128	0.00781232	0.00791307	0.0063759	0.00844053	0.0141562	0.015347	0.00441985	0.00812695	0.00580672	0.0046512	0.00734002	0.00616182	0.0096977
272	12.096	444309	297.173	N-Acetylisoleucine	72.3				306109			JDTWZSUNGHMMJM-UHFFFAOYSA-N	Unclassified	Unclassified	Unclassified	0.000530458	0.00187659	0.000530458	0.000530458	0.000530458	0.00113676	0.00133043	0.00194039	0.00136997	0.00152123	0.0017157	0.00221833	0.0020594	0.000530458	0.00127265	0.00153893	0.00183976	0.000530458	0.000530458	0.00239883	0.00180319	0.00126115	0.00122407	0.00127909	0.00127476	0.0028886	0.00235189	0.00205184	0.00256021	0.00249244	0.00151569	0.000530458	0.000530458	0.00155716
274	12.174	446967	174.125	Indole	92.5	HMDB0000738	286		798	C00463	120-72-9	SIKJAQJRHWYJAI-UHFFFAOYSA-N	Organoheterocyclic compounds	Indoles and derivatives	Indoles	0.0121053	0.0581745	0.0122307	0.0349504	0.0368834	0.0390469	0.0449171	0.0474585	0.0506086	0.0536638	0.143658	0.206499	0.0744672	0.00133318	0.143135	0.00425127	0.0019895	0.000530458	0.0023983	0.163117	0.00167839	0.0166015	0.0753315	0.0342877	0.00213893	0.213277	0.148361	0.000530458	0.0165434	0.172033	0.000530458	0.000530458	0.00129437	0.0294143
275	12.178	447103	174.125	3-Amino-Isobutanoic Acid	95.4	HMDB0003911	5472	LMFA01100054	64956	C05145	144-90-1	QCHPKSFMDHPSNR-UHFFFAOYSA-N	Organic acids and derivatives	Carboxylic acids and derivatives	Amino acids, peptides, and analogues	0.0370585	0.0583	0.0385177	0.0421776	0.0456279	0.0483552	0.0493574	0.0523307	0.0561073	0.0578175	0.145212	0.196624	0.074759	0.152243	0.145128	0.000530458	0.00284647	0.153849	0.148005	0.153621	0.179735	0.0192477	0.0743381	0.0361027	0.141446	0.213277	0.149404	0.179706	0.0511289	0.172033	0.14013	0.135616	0.145567	0.0294143
278	12.225	448705	174.122	Capric Acid	83.8	HMDB0000511	336	LMFA01010010	2969	C01571	334-48-5	GHVNFZFCNZKVNT-UHFFFAOYSA-N	Lipids and lipid-like molecules	Fatty Acyls	Fatty acids and conjugates	0.16663	0.15656	0.161723	0.160194	0.162369	0.163382	0.161741	0.164441	0.158984	0.154945	0.149787	0.165301	0.183924	0.153672	0.149953	0.183729	0.149218	0.153154	0.150649	0.175476	0.183132	0.144118	0.139838	0.133746	0.144552	0.182661	0.149022	0.180579	0.177309	0.176374	0.141161	0.135016	0.146914	0.190325
280	12.26	449898	128.082	3-Amino-2-Piperidone	84.8	HMDB0000323	5312		5200225		1892-22-4	YCCMTCQQDULIFE-UHFFFAOYSA-N	Organic acids and derivatives	Carboxylic acids and derivatives	Amino acids, peptides, and analogues	0.0373811	0.0206282	0.0418036	0.0430628	0.0428538	0.0399517	0.0276886	0.0299332	0.0201761	0.0203803	0.00644942	0.100124	0.149473	0.0140612	0.0142911	0.0269029	0.0183709	0.00987705	0.0134511	0.174818	0.0512535	0.00325	0.0243284	0.00663831	0.00603809	0.195474	0.0971559	0.01907	0.101199	0.101389	0.00278528	0.00475164	0.00670358	0.0315068
282	12.321	451977	204.144	Alpha-Aminobutyric Acid	74.8	HMDB0245013			6657			QWCKQJZIFLGMSD-UHFFFAOYSA-N	Organic acids and derivatives	Carboxylic acids and derivatives	Amino acids, peptides, and analogues	0.0302723	0.0254939	0.0288	0.030218	0.032077	0.0309733	0.029015	0.0299967	0.0257067	0.0250187	0.0241996	0.0595546	0.0490776	0.0107862	0.0277036	0.0395217	0.0156521	0.00987032	0.0121022	0.0713869	0.0283466	0.00620978	0.00915405	0.0106752	0.0112474	0.0803962	0.021105	0.0337783	0.0635531	0.0485912	0.007283	0.00470674	0.00948568	0.0530315
283	12.323	452045	230.17	2-Aminohexanoic Acid	75.5	HMDB0251526			9475			LRQKBLKVPFOOQJ-UHFFFAOYSA-N	Organic acids and derivatives	Carboxylic acids and derivatives	Amino acids, peptides, and analogues	0.00475015	0.0041969	0.00436336	0.00448536	0.00505681	0.00421124	0.00429452	0.00441155	0.00395242	0.0041504	0.0114934	0.0175065	0.00457777	0.00212587	0.0118677	0.0053565	0.00752816	0.00169807	0.00712641	0.0176422	0.0762194	0.00183606	0.00168368	0.00246131	0.00654511	0.00726528	0.00189656	0.000530458	0.0246278	0.000530458	0.000530458	0.000530458	0.000530458	0.00212902
285	12.367	453545	247.143	D-(-)-Citramalic Acid	95.7		327487		439766			XFTRTWQBIOMVPK-RXMQYKEDSA-N	Lipids and lipid-like molecules	Fatty Acyls	Fatty acids and conjugates	0.00616618	0.00535811	0.00612726	0.00587092	0.00570149	0.00575797	0.00570007	0.00575571	0.00546593	0.00531664	0.00875831	0.00189277	0.00546541	0.0192156	0.00895449	0.037882	0.0026137	0.0184608	0.00276722	0.00214814	0.00498972	0.0195553	0.0040982	0.0348453	0.00346086	0.00534631	0.00168112	0.00373289	0.00389563	0.00307613	0.00158824	0.000530458	0.00312057	0.00260435
287	12.396	454533	232.149	Aminomalonic Acid	89.3	HMDB0001147	58024		100714	C00872	1068-84-4	JINBYESILADKFW-UHFFFAOYSA-N	Organic acids and derivatives	Carboxylic acids and derivatives	Amino acids, peptides, and analogues	0.0166046	0.0322824	0.0185542	0.0201452	0.0217586	0.0234905	0.0242375	0.0267654	0.0293077	0.031379	0.0464387	0.0569406	0.099666	0.0431995	0.0473522	0.0350047	0.0144142	0.0448086	0.0151023	0.0645773	0.0473867	0.0327781	0.0632362	0.0105113	0.0158648	0.0363877	0.0581252	0.0497379	0.0224745	0.0401317	0.00874391	0.0130574	0.0108278	0.0364267
292	12.473	457157	131.079	2,5-Dimethyl-2,5-Hexanediol	86.3							ZWNMRZQYWRLGMM-UHFFFAOYSA-N	Organic oxygen compounds	Organooxygen compounds	Alcohols and polyols	0.0121329	0.011649	0.0119674	0.0122966	0.0120314	0.0119004	0.012137	0.012332	0.0122061	0.0118955	0.0181938	0.0144489	0.0148992	0.0208049	0.018213	0.0137568	0.010282	0.0202601	0.0110677	0.0122631	0.0139997	0.014621	0.0126657	0.010055	0.0108119	0.0128738	0.0125817	0.0156522	0.0114318	0.0134329	0.0123373	0.00974218	0.0127549	0.00849187
293	12.498	458009	156.088	N-Crotonylglycine	79.1				6303498			WWJXRJJBIVSSNF-NSCUHMNNSA-N	Unclassified	Unclassified	Unclassified	0.0146697	0.0130394	0.0142507	0.0142062	0.0151924	0.0147029	0.0142966	0.0122111	0.0145078	0.0114485	0.000530458	0.00982601	0.00160806	0.00340014	0.000530458	0.00185964	0.0052602	0.00334362	0.0047239	0.0101195	0.00575057	0.00302563	0.00526412	0.00320502	0.00428529	0.0250464	0.00249142	0.0559899	0.00133147	0.00257501	0.00681795	0.00152398	0.0561316	0.101857
297	12.538	459372	116.044	Cathinone	83.1		63533		62258	C08301	71031-15-7	PUAQLLVFLMYYJJ-ZETCQYMHSA-N	Organic oxygen compounds	Organooxygen compounds	Carbonyl compounds	0.0379234	0.0242971	0.0381519	0.0363874	0.0330977	0.032846	0.0278316	0.0282584	0.02637	0.0248523	0.0112962	0.225759	0.0100258	0.0100898	0.0122441	0.0283263	0.0143129	0.00792573	0.0131109	0.205342	0.0486941	0.0261092	0.0318301	0.00452421	0.0125495	0.0139299	0.0030735	0.00631919	0.00667461	0.00764369	0.00350486	0.00346392	0.000530458	0.105414
300	12.572	460531	160.065	Amantadine	80.9	HMDB0015051	43582		2130	C06818	768-94-5	DKNWSYNQZKUICI-UHFFFAOYSA-N	Organic nitrogen compounds	Organonitrogen compounds	Amines	0.00721916	0.00539845	0.00726809	0.00710655	0.00640965	0.00626561	0.00587747	0.00610064	0.0058723	0.0054863	0.00457009	0.00619876	0.0144593	0.00582554	0.0045237	0.01288	0.0039721	0.00567758	0.00385282	0.0143768	0.0121499	0.00350544	0.0117802	0.00207749	0.00297559	0.0286574	0.0243603	0.0028638	0.0168963	0.00469067	0.00179185	0.000530458	0.00151758	0.00664734
301	12.573	460565	160.061	2-(Carboxymethylamino)Acetic Acid	73.3	HMDB0011753	34481		8897	C19911	142-73-4	NBZBKCUXIYYUSX-UHFFFAOYSA-N	Organic acids and derivatives	Carboxylic acids and derivatives	Amino acids, peptides, and analogues	0.00725055	0.00553468	0.00738227	0.00761029	0.00669464	0.00690146	0.00610645	0.00639144	0.00612743	0.00565093	0.0044463	0.00488065	0.0146114	0.00582554	0.00433534	0.0130101	0.00434139	0.00642626	0.00383628	0.0147311	0.0142613	0.00381725	0.0123785	0.00222727	0.00361365	0.0290706	0.0239572	0.00296678	0.0173362	0.00498718	0.00127123	0.000530458	0.00151758	0.00692067
305	12.66	463530	147.067	Malic Acid	97.7	HMDB0000744	118		525	C00149	6915-15-7	BJEPYKJPYRNKOW-UHFFFAOYSA-N	Organic acids and derivatives	Hydroxy acids and derivatives	Beta hydroxy acids and derivatives	0.167144	0.135755	0.169246	0.165636	0.157574	0.154606	0.143917	0.147861	0.141926	0.134027	0.259351	0.258955	0.233756	0.0361657	0.266819	0.0578874	0.12656	0.0323876	0.1216	0.22919	0.494419	0.0364195	0.183064	0.0951387	0.0985468	0.0979165	0.124313	0.0697606	0.208376	0.231639	0.102409	0.0173691	0.0727132	0.0767966
307	12.735	466086	218.169	D-Threitol	90.7	HMDB0004136	58213		169019	C16884	2418-52-2	UNXHWFMMPAWVPI-QWWZWVQMSA-N	Organic oxygen compounds	Organooxygen compounds	Carbohydrates and carbohydrate conjugates	0.0207746	0.0183124	0.0192914	0.0199884	0.0200963	0.0201024	0.0199352	0.0220808	0.0191777	0.0189322	0.0264842	0.0374343	0.028883	0.0211462	0.0275363	0.0282171	0.00239025	0.0204677	0.00969217	0.00451791	0.0196566	0.0146384	0.0147453	0.00855629	0.00928584	0.0519183	0.0267457	0.0223055	0.033831	0.0299775	0.00724828	0.00407675	0.00637964	0.0295006
308	12.741	466291	218.168	Diethanolamine	92.4	HMDB0004437	3239		8113	C06772	111-42-2	ZBCBWPMODOFKDW-UHFFFAOYSA-N	Organic nitrogen compounds	Organonitrogen compounds	Amines	0.0207033	0.0183124	0.0192914	0.0200683	0.0202072	0.0201724	0.02	0.0220808	0.0192425	0.0189536	0.0265748	0.0373218	0.0288723	0.0212699	0.0275363	0.0287997	0.0111289	0.0205773	0.00965714	0.0398253	0.0196566	0.0148029	0.0147453	0.00888069	0.00906461	0.0517096	0.027143	0.0222557	0.033831	0.0300443	0.00724828	0.00407675	0.00637964	0.0293532
313	12.823	469086	147.05	Dihydrouracil	92.5	HMDB0000076	285		649	C00429	504-07-4	OIVLITBTBDPEFK-UHFFFAOYSA-N	Organoheterocyclic compounds	Diazines	Pyrimidines and pyrimidine derivatives	0.0266458	0.0184281	0.0251844	0.0267326	0.0251261	0.0261406	0.0191182	0.0251336	0.000530458	0.0193703	0.000530458	0.00734915	0.0128282	0.160692	0.000530458	0.207869	0.00157499	0.157473	0.00197062	0.00158118	0.0275502	1.65401	0.087747	0.00132684	0.00215519	0.00867888	0.0644792	0.00448544	0.00191215	0.00256122	0.00474695	0.000530458	0.0164444	0.00954876
316	12.848	469938	217.139	Erythritol	95.4	HMDB0002994	140		222285	C00503	149-32-6	UNXHWFMMPAWVPI-ZXZARUISSA-N	Organic oxygen compounds	Organooxygen compounds	Carbohydrates and carbohydrate conjugates	0.0289301	0.0287994	0.0287886	0.0292152	0.0292904	0.0293465	0.0289377	0.0289431	0.0291302	0.0282659	0.00482016	0.0104274	0.00352889	0.196991	0.00446317	0.262668	0.00988976	0.193622	0.00319519	0.004053	0.0377354	2.31917	0.108056	0.00315454	0.00285784	0.0102473	0.0863599	0.00344595	0.00327909	0.00419581	0.00448195	0.00569229	0.0101117	0.00566664
324	12.924	472528	174.12	Octylamine	86.8	HMDB0255916	65641		8143	C01740	111-86-4	IOQPZZOEVPZRBK-UHFFFAOYSA-N	Organic nitrogen compounds	Organonitrogen compounds	Amines	0.0221375	0.0298352	0.023588	0.0241219	0.025171	0.0252558	0.0268361	0.0328204	0.0296178	0.032718	0.0285531	0.0888437	0.019604	0.0265391	0.0313963	0.0378819	0.0189983	0.0280843	0.0189888	0.0690069	0.0365033	0.0179972	0.0274934	0.0154883	0.0174632	0.0202084	0.0186713	0.0167934	0.0575749	0.0290229	0.014985	0.0114648	0.0116564	0.0189457
328	12.983	474539	111.032	Adipic Acid	97.2	HMDB0000448	115	LMFA01170048	196	C06104	124-04-9	WNLRTRBMVRJNCN-UHFFFAOYSA-N	Lipids and lipid-like molecules	Fatty Acyls	Fatty acids and conjugates	0.0093377	0.00938163	0.00975565	0.00946881	0.00961765	0.00940054	0.00908561	0.00887723	0.00929455	0.00888105	0.00309884	0.0113749	0.00203501	0.000530458	0.00294251	0.00974917	0.00379	0.0013167	0.00373138	0.0128289	0.00970325	0.00228892	0.00421288	0.00146673	0.0036169	0.00359563	0.00142152	0.0234377	0.00177277	0.00168682	0.0120249	0.00527049	0.0235403	0.00961849
329	13.006	475322	243.13	L-Asparagine	93	HMDB0000168	14		6267	C00152	70-47-3	DCXYFEDJOCDNAF-REOHCLBHSA-N	Organic acids and derivatives	Carboxylic acids and derivatives	Amino acids, peptides, and analogues	0.0267016	0.0186103	0.0258337	0.0253103	0.02565	0.0256566	0.0205893	0.0223627	0.021034	0.0184114	0.0146636	0.0443222	0.0362034	0.0113603	0.0163687	0.0179939	0.0155516	0.0104441	0.0128837	0.0561439	0.0491157	0.00811136	0.0073937	0.00500636	0.0122531	0.0478277	0.31951	0.0221592	0.0705665	0.0308442	0.00391932	0.00277678	0.00395391	0.0339011
332	13.02	475800	129.07	4-Hydroxycyclohexylcarboxylic Acid	87	HMDB0001988	44761		151138		17419-81-7	HCFRWBBJISAZNK-UHFFFAOYSA-N	Organic oxygen compounds	Organooxygen compounds	Alcohols and polyols	0.133405	0.127661	0.134123	0.132126	0.130831	0.130532	0.128522	0.130489	0.129455	0.127618	0.0603733	0.00468899	0.00560661	0.000530458	0.0618774	0.0236606	0.146915	0.000530458	0.14722	0.00615391	0.550516	0.00344462	0.00261577	0.00170364	0.154113	0.00534699	0.019825	0.00764706	0.00844278	0.00328528	0.00273822	0.0103786	0.00649219	0.43705
337	13.074	477640	116.03	Triethylene Glycol	75.3	HMDB0259193						ZIBGPFATKBEMQZ-UHFFFAOYSA-N	Organic oxygen compounds	Organooxygen compounds	Ethers	0.00166528	0.0502679	0.0541456	0.00174056	0.00119174	0.0545925	0.00106805	0.00120451	0.00129164	0.000530458	0.000530458	0.00246471	0.0134334	0.00383374	0.0259591	0.000530458	0.0593225	0.00281655	0.0583704	0.00241632	0.00172409	0.00305259	0.00122668	0.00200367	0.0607932	0.00397758	0.08203	0.000530458	0.000530458	0.0083472	0.00281554	0.00462919	0.0069502	0.167451
338	13.101	478560	171.06	1-Hydroxycyclohexanecarboxylic Acid	74.2				219640			BPOVRAAUERBWFK-UHFFFAOYSA-N	Unclassified	Unclassified	Unclassified	0.00473277	0.000530458	0.00489867	0.00457714	0.00420726	0.00404829	0.000530458	0.00426473	0.000530458	0.00354516	0.000530458	0.00691378	0.00412324	0.00716923	0.00211331	0.00121018	0.00162209	0.000530458	0.00185685	0.00798049	0.00383287	0.000530458	0.00178688	0.000530458	0.00124487	0.00128838	0.0137246	0.00308464	0.00391019	0.00703328	0.000530458	0.000530458	0.000530458	0.00271683
339	13.102	478594	116.05	N-Acetylserine	82.5	HMDB0002931	308		65249		16354-58-8	JJIHLJJYMXLCOY-BYPYZUCNSA-N	Organic acids and derivatives	Carboxylic acids and derivatives	Amino acids, peptides, and analogues	0.00166528	0.000530458	0.00164711	0.00174056	0.00119174	0.00114273	0.00106805	0.00120451	0.00129164	0.000530458	0.000530458	0.00277024	0.0124654	0.0013663	0.000530458	0.000530458	0.00536505	0.00125258	0.00491829	0.00285427	0.00172409	0.00281542	0.0013202	0.00372154	0.00413185	0.00386318	0.00416951	0.000530458	0.000530458	0.000530458	0.0023843	0.000530458	0.00644948	0.0083649
344	13.155	480400	176.106	L-Methionine	97.7	HMDB0000696	26		6137	C00073	63-68-3	FFEARJCKVFRZRR-BYPYZUCNSA-N	Organic acids and derivatives	Carboxylic acids and derivatives	Amino acids, peptides, and analogues	0.461137	0.360094	0.464991	0.455781	0.439724	0.431404	0.400369	0.412828	0.390119	0.363152	0.577137	0.935669	2.17487	0.25317	0.607824	0.719956	0.21556	0.228359	0.201293	1.31514	0.536615	0.0693613	0.77517	0.151025	0.177021	0.978185	0.286904	0.392058	0.529618	0.638796	0.0866614	0.0260327	0.20105	0.530547
345	13.187	481491	230.174	4-Hydroxyproline	92.4	HMDB0000725	257		5810	C01157	51-35-4	PMMYEEVYMWASQN-DMTCNVIQSA-N	Organic acids and derivatives	Carboxylic acids and derivatives	Amino acids, peptides, and analogues	0.0618125	0.0523834	0.062943	0.0614614	0.0589961	0.059019	0.0553394	0.0565871	0.0579164	0.0547351	0.0248382	0.0138593	0.0272296	0.624522	0.028109	0.624736	0.0500556	0.59191	0.0592249	0.0240795	1.28415	0.298859	0.0450943	0.0118843	0.0437511	0.0119568	0.0538993	0.00790632	0.0379153	0.00708209	0.0105343	0.00308221	0.0096097	0.00938609
348	13.23	482957	117.057	L-Threitol	88.2				445969			UNXHWFMMPAWVPI-IMJSIDKUSA-N	Unclassified	Unclassified	Unclassified	0.0153556	0.0124139	0.0161076	0.0148352	0.0152766	0.0134316	0.0129216	0.0125968	0.015343	0.0124116	0.0189392	0.00550338	0.000530458	0.0873187	0.0230817	0.029948	0.0142679	0.0861857	0.0147379	0.00447	0.0321624	0.0440176	0.0509306	0.00421225	0.0138947	0.019342	0.00178278	0.00127098	0.00303148	0.00367182	0.00116228	0.00337225	0.00421054	0.00753369
349	13.246	483502	174.131	4-Aminobutyric Acid	93.4	HMDB0000112		LMFA01100039	119	C00334	56-12-2	BTCSSZJGUNDROE-UHFFFAOYSA-N	Organic acids and derivatives	Carboxylic acids and derivatives	Amino acids, peptides, and analogues	0.637714	0.600208	0.63896	0.632972	0.626963	0.625051	0.619227	0.622144	0.61636	0.600754	0.172486	0.187129	0.0680081	3.14575	0.17705	0.798263	0.14586	3.08683	0.148321	0.215793	1.91166	0.16397	3.24814	0.0847057	0.0991136	1.56244	0.0123734	0.0333433	0.208246	0.313995	0.10996	0.218422	0.315737	0.497761
352	13.291	485035	156.08	Dl-Pyroglutamic Acid	97.5						149-87-1	ODHCTXKNWHHXJC-UHFFFAOYSA-N	Organic acids and derivatives	Carboxylic acids and derivatives	Amino acids, peptides, and analogues	2.65924	2.45793	2.66112	2.66968	2.57235	2.59856	2.568	2.59461	2.8955	2.41433	2.00579	3.58421	3.48227	1.71892	0.00233046	0.0119582	1.28655	1.70363	1.34868	4.76448	4.07192	0.858976	0.0478292	1.6345	1.14837	4.2905	0.963163	4.18851	3.65695	3.68749	1.35572	0.507782	1.79568	2.71379
355	13.331	486404	147.06	2-Hydroxycyclohexane-1-Carboxylic Acid	80.6				271816			SNKAANHOVFZAMR-UHFFFAOYSA-N	Unclassified	Unclassified	Unclassified	1.17833	1.1648	1.19575	1.20182	1.17718	1.18397	1.19574	1.18819	1.37001	1.11901	1.00131	1.76216	1.67505	0.774996	1.02848	0.672126	0.578506	0.721592	0.612648	2.30499	1.88619	0.463123	1.41304	0.804419	0.521507	1.97321	0.431979	2.2012	1.84657	1.7698	0.618514	0.216297	0.786003	1.19219
356	13.335	486543	156.103	Pyroglutamic Acid	98.7	HMDB0000267	3251		7405	C01879	98-79-3	ODHCTXKNWHHXJC-VKHMYHEASA-N	Organic acids and derivatives	Carboxylic acids and derivatives	Amino acids, peptides, and analogues	7.84843	7.78453	7.97906	8.01991	7.91713	7.94465	7.95938	7.91046	8.9175	7.53479	6.56755	11.3312	10.5078	5.42434	6.7305	5.27066	4.28094	5.50311	4.54771	14.3576	11.9199	2.83218	9.09108	5.42446	3.88976	12.4629	3.05135	12.9524	11.8083	11.3595	4.50659	1.59173	5.39377	7.97836
361	13.386	488312	292.162	D-Threonic Acid	91.2		35473		151152			JPIJQSOTBSSVTP-GBXIJSLDSA-N	Organic oxygen compounds	Organooxygen compounds	Carbohydrates and carbohydrate conjugates	0.040911	0.0431394	0.0423028	0.041733	0.0425483	0.041896	0.0448037	0.0419652	0.0473475	0.0432053	0.0306645	0.0148389	0.0656003	0.426667	0.0308463	0.0380232	0.0145891	0.429988	0.0177225	0.0144751	0.141887	0.143741	0.0903797	0.0111719	0.0163235	0.02798	0.129209	0.0101218	0.0635464	0.0194842	0.0220277	0.00561546	0.00880435	0.0129617
362	13.389	488416	254.152	Cytosine	91.8	HMDB0000630	283		597	C00380	71-30-7	OPTASPLRGRRNAP-UHFFFAOYSA-N	Organoheterocyclic compounds	Diazines	Pyrimidines and pyrimidine derivatives	0.0595483	0.0526471	0.0572941	0.0545939	0.0602458	0.0632676	0.0520159	0.0549159	0.0513517	0.0567013	0.160088	0.0828788	0.0703248	0.0525111	0.14579	0.0670348	0.0384536	0.052977	0.0445061	0.102691	0.049187	0.036898	0.0628738	0.0278801	0.0353873	0.10517	0.0533802	0.0431524	0.044598	0.0276576	0.0246462	0.000530458	0.024057	0.0719376
364	13.41	489144	239.091	1,2,3-Trihydroxybenzene	84.2	HMDB0013674	65561		1057	C01108	87-66-1	WQGWDDDVZFFDIG-UHFFFAOYSA-N	Benzenoids	Phenols	Benzenetriols and derivatives	0.013748	0.0243086	0.0137068	0.0139032	0.0149094	0.0175109	0.0239976	0.0216669	0.0239341	0.0238902	0.0721122	0.0210206	0.0139017	0.142631	0.072637	0.374452	0.0138602	0.147396	0.0190616	0.0195755	0.0513531	0.0176982	0.0293731	0.015532	0.0172988	0.0380634	0.0164719	0.0187704	0.019033	0.0173691	0.0140091	0.00510553	0.00567712	0.0159267
371	13.476	491433	219.158	1,3,4-Pentanetriol	81.3	HMDB0244182			21749233			ANUUQAHHEZMTAS-UHFFFAOYSA-N	Organic oxygen compounds	Organooxygen compounds	Alcohols and polyols	0.0305735	0.0277288	0.0289769	0.0309144	0.0283492	0.027953	0.0287454	0.0270482	0.0280103	0.0280281	0.00963543	0.0102661	0.00757328	0.777448	0.010226	0.035808	0.00759655	0.785856	0.00854289	0.0153769	0.0228802	0.0889186	0.162952	0.0104172	0.0111689	0.0197099	0.0800901	0.0112984	0.00931704	0.0278642	0.00550006	0.0178016	0.0295224	0.0491326
372	13.494	492058	241.142	2-Undecenoic Acid	77.7		34724	LMFA01030034	5282728			IGBBVTAVILYDIO-MDZDMXLPSA-N	Lipids and lipid-like molecules	Fatty Acyls	Fatty acids and conjugates	0.0120831	0.0191752	0.0123658	0.0154287	0.0166938	0.0167552	0.0181607	0.0279557	0.0205704	0.0204516	0.0200544	0.0435752	0.0336181	0.0192916	0.0199384	0.019728	0.0191445	0.0234168	0.0206478	0.0572279	0.028084	0.00921533	0.017078	0.0157387	0.0165026	0.0492084	0.0383049	0.0153051	0.0354871	0.0349687	0.0100989	0.0065728	0.00713936	0.0150331
375	13.534	493445	217.14	Daminozide	72.8	HMDB0250838	68757		15331	C10996	1596-84-5	NOQGZXFMHARMLW-UHFFFAOYSA-N	Lipids and lipid-like molecules	Fatty Acyls	Fatty acids and conjugates	0.0247989	0.020595	0.0232052	0.0222987	0.025633	0.0195451	0.0200089	0.0208861	0.0209088	0.0214753	0.0300958	0.0275342	0.110854	0.0130868	0.0301296	0.0547276	0.0242209	0.0130817	0.0234629	0.0287627	0.0142373	0.0123395	0.0118674	0.0087559	0.0180416	0.0400669	0.0305484	0.00771838	0.0463183	0.0106641	0.0484554	0.00427168	0.0281711	0.0101128
377	13.567	494590	186.132	N-Methyl Cis-4-Hydroxymethyl-L-Proline	81.3				45109761			XBTVQEDXNQTVKN-WDSKDSINSA-N	Unclassified	Unclassified	Unclassified	0.00686478	0.00519275	0.00647217	0.00731045	0.00564016	0.00409105	0.00513557	0.00434964	0.00534287	0.00453827	0.0097189	0.0313987	0.0111972	0.00507929	0.00699057	0.000530458	0.000530458	0.0069349	0.000530458	0.0291175	0.000530458	0.00590879	0.00435182	0.00383635	0.000530458	0.0109457	0.0064366	0.000530458	0.00618751	0.000530458	0.000530458	0.000530458	0.00589103	0.0065168
382	13.632	496844	220.14	L-Cysteine	98.4	HMDB0000574	63299		5862	C00097	52-90-4	XUJNEKJLAYXESH-REOHCLBHSA-N	Organic acids and derivatives	Carboxylic acids and derivatives	Amino acids, peptides, and analogues	0.197989	0.126472	0.205499	0.200007	0.179615	0.168424	0.14339	0.144778	0.144004	0.127241	0.0806616	0.205848	1.49839	0.177529	0.100021	0.110336	0.0458966	0.147893	0.0482249	0.217896	0.216315	0.113467	0.122893	0.0310821	0.0404088	0.131286	2.37134	0.0567595	0.372538	0.0795689	0.0144114	0.0150159	0.0261946	0.0566235
383	13.65	497469	115.073	Creatine	96.9	HMDB0000064	7		586	C00300	57-00-1	CVSVTCORWBXHQV-UHFFFAOYSA-N	Organic acids and derivatives	Carboxylic acids and derivatives	Amino acids, peptides, and analogues	0.042467	0.0276594	0.042606	0.0414267	0.0381436	0.0354422	0.0343212	0.0317495	0.0298419	0.0272086	0.00817761	0.0122747	0.0700578	0.126496	0.00778239	0.0285819	0.106749	0.119729	0.105326	0.0171509	0.324377	0.168789	0.106074	0.000530458	0.141512	0.0074692	0.975762	0.005087	0.0120534	0.00533652	0.000530458	0.0169808	0.0540452	0.0105236
391	13.778	501908	120.075	D-Phenylalanine	97.8	HMDB0250791	65707		994	C02057	150-30-1	COLNVLDHVKWLRT-UHFFFAOYSA-N	Organic acids and derivatives	Carboxylic acids and derivatives	Amino acids, peptides, and analogues	0.175246	0.175542	0.172004	0.166792	0.168979	0.167654	0.17479	0.154998	0.178158	0.159828	0.36098	0.238834	0.380659	0.175745	0.309045	0.200436	0.105255	0.129739	0.0855076	0.213079	0.201711	0.0281526	0.271087	0.104734	0.094857	0.220604	0.312602	0.17367	0.4094	0.383638	0.0587151	0.0506993	0.0640696	0.0951178
394	13.831	503747	244.13	Furazandiamine	71.6		350528		537677			JHJVSUCUNFXIHN-UHFFFAOYSA-N	Organoheterocyclic compounds	Imidolactams	Unclassified	0.020191	0.0320148	0.0223508	0.0228528	0.0254047	0.0271599	0.0289328	0.0306957	0.0271042	0.0301531	0.0327739	0.0380807	0.0324841	0.0116568	0.0265593	0.0232945	0.0167628	0.0111978	0.0162607	0.00574911	0.0195708	0.0176426	0.0164273	0.0198693	0.0145932	0.0278065	0.0179667	0.00448069	0.0417188	0.0212321	0.0180207	0.00775613	0.0174993	0.0357486
396	13.837	503955	174.119	Phenylethylamine	90.8	HMDB0012275	62906		1001	C05332	64-04-0	BHHGXPLMPWCGHP-UHFFFAOYSA-N	Benzenoids	Benzene and substituted derivatives	Phenethylamines	0.188035	0.192095	0.191169	0.188495	0.190454	0.188517	0.18891	0.193344	0.189625	0.193172	0.157075	0.0454485	0.519607	0.0319636	0.158995	0.986802	0.0319086	0.03904	0.0297393	0.0633141	0.576794	0.0284433	0.0638092	0.0722737	0.0179498	0.128281	0.424469	0.22794	0.892357	0.27677	0.0666894	0.00415869	0.0950192	0.147737
397	13.88	505446	275.18	2-Isopropyl-Malic Acid	89.1	HMDB0000402	339	LMFA01170083	5280523	C02504	49601-06-1	BITYXLXUCSKTJS-ZETCQYMHSA-N	Lipids and lipid-like molecules	Fatty Acyls	Fatty acids and conjugates	0.00797241	0.00728743	0.00809778	0.00799376	0.0079145	0.00758777	0.00702498	0.00736068	0.00756554	0.00762326	0.0058295	0.00656277	0.00500157	0.0145781	0.0060556	0.00836571	0.000530458	0.0142082	0.000530458	0.00746623	0.10663	0.0114297	0.00676086	0.031178	0.000530458	0.00583688	0.000530458	0.00899109	0.00637482	0.000530458	0.000530458	0.000530458	0.00563016	0.00450637
398	13.885	505620	103.046	2-Deoxy-D-Ribose	85.1		3258		5460005	C01801	533-67-5	ASJSAQIRZKANQN-CRCLSJGQSA-N	Organic oxygen compounds	Organooxygen compounds	Carbonyl compounds	0.113066	0.115071	0.114501	0.11279	0.112521	0.112411	0.112672	0.112836	0.113763	0.110378	0.110797	0.0403371	0.09423	0.0057485	0.1054	0.0575374	0.0216244	0.00738244	0.0194522	0.0363767	0.0257689	0.000530458	0.0598064	0.0789086	0.0150585	0.124997	0.0121959	0.259847	0.200951	0.0202433	0.0930119	0.02664	0.104954	0.138191
401	13.913	506591	179.097	Tyrosol	95.2	HMDB0004284	7044		10393	C06044	501-94-0	YCCILVSKPBXVIP-UHFFFAOYSA-N	Benzenoids	Phenols	Tyrosols and derivatives	0.0509207	0.052487	0.0507866	0.0501501	0.0507963	0.050911	0.0517219	0.0519756	0.0522692	0.0521454	0.0441271	0.0323146	0.0231551	0.028695	0.0435157	0.018681	0.010001	0.0288393	0.00991902	0.0326031	0.0412696	0.000530458	0.0127803	0.0173241	0.00987593	0.0533611	0.00601498	0.0105515	0.0187943	0.0137193	0.14866	0.0145881	0.0136791	0.0883555
402	13.927	507076	129.066	2-Hydroxyglutaric Acid	97	HMDB0059655	63268	LMFA01050483	43	C02630	2889-31-8	HWXBTNAVRSUOJR-UHFFFAOYSA-N	Organic acids and derivatives	Hydroxy acids and derivatives	Short-chain hydroxy acids and derivatives	0.219554	0.192058	0.212835	0.220236	0.20771	0.210143	0.255359	0.200167	0.204808	0.193485	0.177995	0.0658167	0.432505	1.08498	0.197088	0.0606367	0.0918185	1.03959	0.109169	0.0896975	0.27377	0.0273877	0.206998	0.0904978	0.0840721	0.0651065	0.0384989	0.25085	0.0665823	0.118299	0.0392866	0.166146	0.0603478	0.206876
405	13.943	507631	306.184	Erythronic Acid	75.9	HMDB0000613	45855		2781043		13752-84-6	JPIJQSOTBSSVTP-PWNYCUMCSA-N	Organic oxygen compounds	Organooxygen compounds	Carbohydrates and carbohydrate conjugates	0.0181367	0.0181451	0.0186417	0.0185143	0.0185968	0.0185526	0.0183166	0.0185243	0.0189486	0.0183226	0.0332767	0.00438164	0.00937689	0.0863106	0.0338384	0.0136787	0.00956805	0.0873855	0.00985916	0.00563896	0.0687968	0.113387	0.0572852	0.00896219	0.0135434	0.00402458	0.0370076	0.00526317	0.000530458	0.000530458	0.000530458	0.000530458	0.000530458	0.00459587
406	13.966	508429	268.111	6-Hydroxynicotinic Acid	96.8	HMDB0002658	3264		72924	C01020	5006-66-6	BLHCMGRVFXRYRN-UHFFFAOYSA-N	Organoheterocyclic compounds	Pyridines and derivatives	Pyridinecarboxylic acids and derivatives	0.062804	0.0572166	0.0613302	0.0602906	0.0617821	0.0584196	0.0572815	0.0570707	0.0577292	0.0555938	0.0799323	0.234408	0.0305148	0.00957198	0.0790294	0.0130858	0.0120731	0.00967046	0.010955	0.205424	0.0230444	0.0115172	0.0447855	0.00873014	0.00998157	0.225193	0.00886086	0.00541897	0.0917734	0.012069	0.00657535	0.000530458	0.00502797	0.0421939
409	13.993	509366	217.138	1h-Quinazolin-4-One	84.9	HMDB0246465	44722		63112		491-36-1	QMNUDYFKZYBWQX-UHFFFAOYSA-N	Organoheterocyclic compounds	Diazanaphthalenes	Benzodiazines	0.0270494	0.0287592	0.0284772	0.0346396	0.0287958	0.0304035	0.0297335	0.0294899	0.0286414	0.0275201	0.031782	0.0105914	0.0236106	0.0107829	0.0317009	0.0184063	0.0123116	0.0110572	0.0132315	0.0222923	0.00559095	0.00944336	0.00498877	0.0096884	0.0106924	0.0370932	0.0234626	0.014629	0.0411948	0.0252722	0.0177577	0.0069635	0.0246874	0.0193822
410	14.005	509782	84.0589	Trimethyllysine	76.5				440121			MXNRLFUSFKVQSK-QMMMGPOBSA-O	Unclassified	Unclassified	Unclassified	0.00422014	0.00476522	0.00546792	0.00699455	0.00423224	0.00400448	0.00437425	0.00565782	0.00566688	0.00540333	0.00867365	0.00907519	0.0268174	0.00749222	0.00924204	0.000530458	0.000530458	0.00805618	0.000530458	0.00610212	0.0291322	0.000530458	0.00400451	0.00434863	0.000530458	0.000530458	0.0150916	0.000530458	0.00930381	0.00645203	0.000530458	0.000530458	0.000530458	0.0052921
415	14.053	511447	75.03	Oxoglutaric Acid	90.7	HMDB0000208	119		51	C00026	328-50-7	KPGXRSRHYNQIFN-UHFFFAOYSA-N	Organic acids and derivatives	Keto acids and derivatives	Gamma-keto acids and derivatives	0.00728713	0.00485831	0.00908939	0.00815214	0.00670101	0.00676582	0.00604208	0.00411049	0.0189765	0.00454447	0.000530458	0.0249553	0.0095947	0.110511	0.0625464	0.0428434	0.000530458	0.12137	0.00402024	0.031449	0.0674489	0.0118243	0.000530458	0.00379425	0.00530338	0.0106999	0.00385656	0.0188918	0.0087445	0.00742777	0.00472646	0.00712714	0.00566469	0.00377062
419	14.104	513216	190.117	2,3,5-Trimethyl-1h-Indole	74.8		452581		30584			HOFNMMIHFZBKPW-UHFFFAOYSA-N	Organoheterocyclic compounds	Indoles and derivatives	Indoles	0.0128809	0.0106955	0.0130523	0.0147727	0.0131097	0.0130718	0.0118073	0.0132234	0.0113078	0.0106209	0.0342074	0.000530458	0.0188102	0.0419034	0.0338955	0.0220343	0.00661129	0.0463568	0.00716338	0.000530458	0.0213489	0.00947213	0.0246123	0.00483322	0.00601697	0.0120177	0.000530458	0.0735596	0.0128108	0.00491536	0.000530458	0.00683976	0.00928275	0.012836
420	14.116	513632	193.123	Phenyllactic Acid	99	HMDB0000779	34529		3848	C01479	828-01-3	VOXXWSYKYCBWHO-UHFFFAOYSA-N	Phenylpropanoids and polyketides	Phenylpropanoic acids	Unclassified	0.115862	0.108413	0.116285	0.114025	0.115921	0.113758	0.113583	0.111742	0.115819	0.110545	0.908975	0.0279813	0.184551	1.35709	0.928463	0.487097	0.0120058	1.35816	0.0229587	0.023913	0.733912	0.126263	0.536848	0.0881549	0.0141323	0.0361889	0.0421738	0.0335138	0.0298937	0.105004	0.0123787	0.0327043	0.00496014	0.0232918
423	14.171	515539	186.11	Prolin	88.9	HMDB0251528			614	C16435		ONIBWKKTOPOVIA-UHFFFAOYSA-N	Organic acids and derivatives	Carboxylic acids and derivatives	Amino acids, peptides, and analogues	0.0458289	0.0767735	0.0516575	0.0558542	0.0572586	0.0606578	0.0612572	0.0665229	0.070604	0.0722692	0.0292951	0.151715	0.028918	0.478416	0.0341855	0.318157	0.0118357	0.476055	0.0162795	0.176756	0.465703	0.0852235	0.149774	0.0126656	0.0109078	0.0238836	0.451589	0.068036	0.0389858	0.0837119	0.00813928	0.0111579	0.0293219	0.0194959
427	14.223	517343	173.11	Tromethamine	81.7	HMDB0240288	43366		6503	C07182	77-86-1	LENZDBCJOHFCAS-UHFFFAOYSA-N	Organic nitrogen compounds	Organonitrogen compounds	Amines	0.0106609	0.0112351	0.0148791	0.0104414	0.0107491	0.0102798	0.0102568	0.0110365	0.0096958	0.00992857	0.00552553	0.000530458	0.00704174	0.00538188	0.00684741	0.0122845	0.00473778	0.00449772	0.000530458	0.000530458	0.00422655	0.000530458	0.0139906	0.00556437	0.000530458	0.0176842	0.000530458	0.00604418	0.0284298	0.000530458	0.000530458	0.000530458	0.0120426	0.0147858
428	14.233	517690	244.173	Maleamic Acid	85.5							FSQQTNAZHBEJLS-UPHRSURJSA-N	Lipids and lipid-like molecules	Fatty Acyls	Fatty acids and conjugates	0.00732593	0.00697005	0.00773033	0.00785607	0.00760374	0.00639976	0.00677433	0.00685101	0.00695918	0.00668177	0.00853963	0.00485953	0.0129194	0.00690026	0.00812828	0.00970284	0.0378402	0.00619668	0.0360109	0.0043798	0.000530458	0.0111092	0.000530458	0.00376981	0.0380918	0.0112012	0.000530458	0.000530458	0.0107703	0.000530458	0.0110822	0.000530458	0.00390712	0.00481307
431	14.279	519285	342.176	Hydroxyhydroquinone	88.6		506		10787	C02814	533-73-3	GGNQRNBDZQJCCN-UHFFFAOYSA-N	Benzenoids	Phenols	Benzenetriols and derivatives	0.0176831	0.0527491	0.0166307	0.0174722	0.0196199	0.0197862	0.0503057	0.0441565	0.0465215	0.0441447	0.0526636	0.0631172	0.0339102	0.0361371	0.0460732	0.0423659	0.0411637	0.0400931	0.0508837	0.0569707	0.0311791	0.0464732	0.0454749	0.0466379	0.0517028	0.0470471	0.0414314	0.0463276	0.0488479	0.0443953	0.0363877	0.0176497	0.0182167	0.0262912
433	14.305	520187	231.14	2-Deoxy-D-Ribitol	86.3	HMDB0033919	89618		249377			ZDAWZDFBPUUDAY-UHFFFAOYSA-N	Organic oxygen compounds	Organooxygen compounds	Alcohols and polyols	0.0124906	0.0115854	0.0128022	0.0114153	0.0134679	0.0123015	0.0118442	0.0130274	0.0123674	0.012133	0.00917789	0.0294549	0.0131848	0.0961038	0.0111978	0.0273051	0.000530458	0.0932762	0.00583917	0.0215465	0.0241657	0.00501201	0.016418	0.00839753	0.000530458	0.000530458	0.00629972	0.00450162	0.00546033	0.00791124	0.00565545	0.006319	0.0137046	0.00746029
434	14.319	520673	331.138	2,4-Dioxopentanoic Acid	79.7				21919			UNRQTHVKJQUDDF-UHFFFAOYSA-N	Unclassified	Unclassified	Unclassified	0.00435782	0.00838755	0.00524519	0.00635129	0.00602306	0.00590575	0.00772468	0.00656487	0.0124911	0.00841772	0.00753489	0.0100711	0.00814015	0.0111776	0.00977156	0.007544	0.00577382	0.0132283	0.0117772	0.0114879	0.00791624	0.0154737	0.0131157	0.00936368	0.00943062	0.0105361	0.0166765	0.0105061	0.0107489	0.00738992	0.00650792	0.000530458	0.000530458	0.00803977
435	14.353	521852	217.138	D-Xylono-1,5-Lactone	84.5	HMDB0011676	62415		439692	C02266		XXBSUZSONOQQGK-FLRLBIABSA-N	Organoheterocyclic compounds	Lactones	Delta valerolactones	0.0783469	0.130903	0.0708985	0.0752446	0.0823432	0.0750677	0.0901613	0.102422	0.154893	0.141743	0.124277	0.0614751	0.136251	0.0714413	0.0900989	0.124891	0.184897	0.122831	0.229662	0.117331	0.0971227	0.149489	0.169065	0.116992	0.198977	0.113083	0.075705	0.0532387	0.0931134	0.18172	0.166381	0.184533	0.0732699	0.0656922
439	14.395	523309	116.083	Alanylalanine	92.3	HMDB0028680	447875		5484352		1948-31-8	DEFJQIDDEAULHB-IMJSIDKUSA-N	Organic acids and derivatives	Carboxylic acids and derivatives	Amino acids, peptides, and analogues	0.363862	0.129537	0.376892	0.352883	0.280786	0.245032	0.158295	0.190798	0.16393	0.135067	0.904369	0.202077	4.32849	0.257447	1.18424	0.589152	0.0978876	0.170141	0.0858551	0.239181	0.110172	0.149245	0.176091	0.0309255	0.0576842	0.439224	0.317322	0.0508846	0.298817	0.100193	0.0169512	0.0427841	0.0487644	0.483464
440	14.4	523482	117.04	Pimelic Acid	78.7	HMDB0000857	3280	LMFA01170051	385	C02656	111-16-0	WLJVNTCWHIRURA-UHFFFAOYSA-N	Lipids and lipid-like molecules	Fatty Acyls	Fatty acids and conjugates	0.0469199	0.0167407	0.0469314	0.0448782	0.0373457	0.0313537	0.0221898	0.0246555	0.023137	0.0188213	0.102615	0.0353579	0.502685	0.0504171	0.135788	0.0745164	0.0126658	0.0411968	0.0104107	0.046637	0.0159844	0.0228633	0.0250686	0.0044471	0.00816857	0.0671844	0.0121814	0.0128144	0.0317828	0.00725366	0.00518942	0.00575425	0.00924896	0.0612675
441	14.411	523864	174.122	(R)-Amphetamine	86.2	HMDB0012128	2403		32893	C07514	156-34-3	KWTSXDURSIMDCE-MRVPVSSYSA-N	Benzenoids	Benzene and substituted derivatives	Phenethylamines	0.0252526	0.0279229	0.0321091	0.0306671	0.0287847	0.0255079	0.0226289	0.0484075	0.0352525	0.037647	0.0213079	0.0848542	0.0486422	0.0312213	0.036475	0.118367	0.0173709	0.0466022	0.0217258	0.116427	0.111778	0.0106349	0.0371392	0.000530458	0.0109213	0.105347	0.000530458	0.00612794	0.0102672	0.000530458	0.000530458	0.00608529	0.00609686	0.118
443	14.449	525182	142.106	Ornithine	96	HMDB0000214	45121		6262	C00077	3184-13-2	AHLPHDHHMVZTML-BYPYZUCNSA-N	Organic acids and derivatives	Carboxylic acids and derivatives	Amino acids, peptides, and analogues	0.170709	0.0475241	0.17146	0.18234	0.121752	0.115184	0.058466	0.0711701	0.0543451	0.0488068	0.0344002	0.357944	0.419701	0.0442993	0.0813545	0.0767193	0.0330096	0.0432319	0.0313696	0.51404	0.107684	0.00544086	0.0443487	0.0121966	0.0166522	0.337072	0.276353	0.0321989	0.238487	0.215138	0.000530458	0.0122026	0.0457714	0.129205
446	14.473	526014	232.153	3-Aminoglutaric Acid	91.4		447881		73064			BBJIPMIXTXKYLZ-UHFFFAOYSA-N	Lipids and lipid-like molecules	Fatty Acyls	Fatty acids and conjugates	0.520449	0.381519	0.532878	0.528618	0.499269	0.485817	0.424192	0.43185	0.399393	0.370984	0.0688603	0.740542	2.53437	0.0688848	0.0822929	0.143509	0.00859285	0.0503253	0.00851049	1.36132	0.113074	0.000530458	0.101964	0.038204	0.00665848	0.145112	0.0123603	0.865056	0.424458	0.391048	0.0399783	0.00897967	0.694615	0.0938276
447	14.496	526812	164.069	3-Hydroxyphenylacetic Acid	98.3	HMDB0000440	4150		12122	C05593	621-37-4	FVMDYYGIDFPZAX-UHFFFAOYSA-N	Benzenoids	Phenols	1-hydroxy-4-unsubstituted benzenoids	0.0177016	0.0154401	0.0169144	0.0177283	0.0171238	0.0161324	0.0154782	0.015673	0.01537	0.0142999	0.000530458	0.00552682	0.0104486	0.000530458	0.000530458	0.000530458	0.0256287	0.000530458	0.0243628	0.00830797	0.000530458	0.000530458	0.00934025	0.000530458	0.021329	0.00464821	0.000530458	0.0557068	0.0173089	0.0124911	0.0657707	0.00806877	0.0594483	0.00887884
449	14.52	527644	170.112	Cis-4-Hydroxycyclohexylacetic Acid	86.7	HMDB0000451	5440		12702257		68592-22-3	ALTAAUJNHYWOGS-UHFFFAOYSA-N	Organic oxygen compounds	Organooxygen compounds	Alcohols and polyols	0.0207954	0.0169862	0.0187469	0.0214089	0.0146161	0.0206374	0.0213406	0.0178923	0.0161143	0.0202986	0.000530458	0.0541297	0.000530458	0.000530458	0.000530458	0.0264643	0.0125964	0.000530458	0.0133925	0.0508293	0.000530458	0.00672513	0.016058	0.0331378	0.011582	0.0540498	0.00495065	0.0563944	0.0193423	0.0405826	0.0417176	0.000530458	0.0512118	0.00666795
450	14.531	528026	200.01	Dictamnine	74	HMDB0251209	43765		68085	C10660	484-29-7	WIONIXOBNMDJFJ-UHFFFAOYSA-N	Organoheterocyclic compounds	Quinolines and derivatives	Furanoquinolines	0.0187089	0.00950757	0.0205185	0.0245399	0.000530458	0.000530458	0.0113845	0.0116848	0.0129506	0.0115128	0.00517338	0.00419316	0.0616557	0.000530458	0.008379	0.000530458	0.000530458	0.000530458	0.000530458	0.0512666	0.00422131	0.000530458	0.00576857	0.000530458	0.000530458	0.0175269	0.000530458	0.0204819	0.0160688	0.0149342	0.000530458	0.000530458	0.0164363	0.00351894
451	14.535	528165	231.146	1-Deoxy-D-Ribitol	77.8	HMDB0041486	95872		270738		13046-76-9	FJGNTEKSQVNVTJ-UHFFFAOYSA-N	Organic oxygen compounds	Organooxygen compounds	Alcohols and polyols	0.103945	0.0812502	0.103081	0.104006	0.0948736	0.0884278	0.0793287	0.0868064	0.0777077	0.078034	0.0419715	0.149508	0.123762	0.109441	0.0560221	0.112435	0.0403598	0.0965386	0.035375	0.195101	0.0971221	0.0277405	0.0969126	0.0493761	0.0325506	0.107989	0.0279252	0.111927	0.103346	0.134737	0.0506144	0.0541728	0.0784556	0.0889743
455	14.564	529171	246.176	L-Glutamic Acid	97	HMDB0000148	19		33032	C00025	56-86-0	WHUUTDBJXJRKMK-VKHMYHEASA-N	Organic acids and derivatives	Carboxylic acids and derivatives	Amino acids, peptides, and analogues	4.91376	3.46206	5.01251	4.89833	4.52108	4.31302	3.87669	3.93288	3.74732	3.42708	2.87308	4.88599	5.24483	2.45654	3.12849	2.19153	1.62769	2.26951	1.56096	7.39882	4.98404	0.670071	4.85868	2.07625	1.08163	6.3526	0.268671	6.63253	5.31947	5.6223	1.78176	0.782817	3.29844	4.63364
461	14.64	531807	174.146	5-Amino-Pentanoic Acid	95.7	HMDB0003355	6902	LMFA01100040	138	C00431	660-88-8	JJMDCOVWQOJGCB-UHFFFAOYSA-N	Organic acids and derivatives	Carboxylic acids and derivatives	Amino acids, peptides, and analogues	7.09327	6.93175	7.24733	7.20158	7.15288	7.0849	7.02176	6.95523	6.98877	6.85637	21.2884	2.80575	5.08368	3.49379	21.3703	4.77438	13.3332	3.495	13.478	1.4	0.531263	18.9963	6.12164	10.0983	13.3718	6.30589	0.0894885	1.0159	16.3101	10.3671	0.711682	3.78337	0.337805	4.85937
465	14.701	533922	188.115	Amphetamine	80.7	HMDB0014328			3007	C07514	300-62-9	KWTSXDURSIMDCE-UHFFFAOYSA-N	Benzenoids	Benzene and substituted derivatives	Phenethylamines	0.0339111	0.052403	0.0370533	0.0408966	0.0416633	0.0439017	0.045821	0.0464176	0.0478502	0.0499503	0.112684	0.729823	0.0154449	0.0262117	0.116304	0.0422548	0.0219514	0.023977	0.0233847	0.868095	0.0772979	0.0370149	0.0558957	0.000530458	0.0215516	0.00911031	0.0253286	0.000530458	0.00866703	0.0150469	0.00387197	0.000530458	0.000530458	0.0742129
467	14.717	534477	147.08	1,8-Octanediol	81.6		69885	LMFA05000683	69420	C14218	629-41-4	OEIJHBUUFURJLI-UHFFFAOYSA-N	Lipids and lipid-like molecules	Fatty Acyls	Fatty alcohols	0.3852	0.315957	0.390198	0.389576	0.375824	0.367918	0.347388	0.381809	0.339175	0.323672	0.475114	0.744901	0.947837	0.4341	0.445399	0.586909	0.203405	0.422836	0.172374	0.986783	0.553289	0.0354197	0.565235	0.153245	0.172879	0.534239	1.32061	0.22254	0.684556	0.731499	0.060314	0.0788299	0.147841	0.228741
468	14.719	534547	218.143	L-Phenylalanine	96.1	HMDB0000159	28		6140	C00079	63-91-2	COLNVLDHVKWLRT-QMMMGPOBSA-N	Organic acids and derivatives	Carboxylic acids and derivatives	Amino acids, peptides, and analogues	2.98157	2.52033	3.05197	3.009	2.93141	2.8543	2.68119	2.91988	2.67691	2.52345	3.71395	5.07392	6.7654	3.04124	3.90105	4.24224	1.60059	2.91995	1.42624	6.66547	3.96741	0.317888	4.00591	1.11682	1.34492	4.02697	8.80046	1.63225	5.1569	5.3915	0.425523	0.588583	1.09734	1.72834
471	14.757	535865	223.13	4-Hydroxybenzoic Acid	93.4	HMDB0000500	3263		135	C00156	99-96-7	FJKROLUGYXJWQN-UHFFFAOYSA-N	Benzenoids	Benzene and substituted derivatives	Benzoic acids and derivatives	0.0177929	0.0184209	0.0184695	0.0178092	0.0176362	0.0183455	0.0185533	0.0184075	0.0201351	0.0191833	0.0243337	0.0112745	0.00713229	0.0493746	0.0214816	0.0483108	0.0242824	0.0505565	0.0250998	0.0106429	0.0212776	0.0370759	0.0163802	0.0135837	0.0243127	0.0183628	0.0885486	0.012414	0.0130078	0.0175047	0.0103343	0.00628309	0.0173064	0.0361327
472	14.783	536767	229.136	Digitoxose	71.8		44745		94168		527-52-6	JWFRNGYBHLBCMB-NGJCXOISSA-N	Organic oxygen compounds	Organooxygen compounds	Carbohydrates and carbohydrate conjugates	0.00901775	0.00623583	0.00603621	0.00807321	0.00586257	0.00576838	0.0119226	0.00776162	0.0102193	0.00928	0.00505224	0.0121824	0.0185396	0.00592867	0.00479766	0.0055422	0.00399072	0.00598625	0.0052007	0.0123567	0.00736433	0.01076	0.0181979	0.0105265	0.00720406	0.00982948	0.0339563	0.00814466	0.00938718	0.00810833	0.000530458	0.000530458	0.00583527	0.00678177
474	14.79	537009	147.07	L-(+)-Tartaric Acid	84.8	HMDB0000956	4197		444305	C00898	87-69-4	FEWJPZIEWOKRBE-JCYAYHJZSA-N	Organic oxygen compounds	Organooxygen compounds	Carbohydrates and carbohydrate conjugates	0.0900546	0.0764229	0.0902725	0.0873965	0.0861148	0.0838228	0.0821726	0.081843	0.0808953	0.0757794	0.467117	0.746255	0.958293	0.00721903	0.476833	0.589456	0.000530458	0.00754258	0.000530458	0.0192253	0.0175138	0.0207005	0.00737121	0.159602	0.00487711	0.0145795	5.17641	0.0665874	0.682555	0.734039	0.312063	0.0856708	0.0141447	0.235865
475	14.799	537322	271.17	Trans-Trans-Muconic Acid	74.5	HMDB0002349	6639	LMFA01170124	5356793	C03647	3588-17-8	TXXHDPDFNKHHGW-ZPUQHVIOSA-N	Lipids and lipid-like molecules	Fatty Acyls	Fatty acids and conjugates	0.00696993	0.00904696	0.00666794	0.00728336	0.00969766	0.0110979	0.000530458	0.00888474	0.00831504	0.00850967	0.00600592	0.0220216	0.0149098	0.000530458	0.00694847	0.013855	0.00428571	0.000530458	0.000530458	0.000530458	0.00481942	0.000530458	0.000530458	0.000530458	0.000530458	0.0254567	0.00581037	0.0132487	0.0149811	0.0130326	0.000530458	0.000530458	0.000530458	0.0179342
476	14.801	537391	174.124	1,3-Diaminopropane	87.7	HMDB0000002	3216		428	C00986	109-76-2	XFNJVJPLKCPIBV-UHFFFAOYSA-N	Organic nitrogen compounds	Organonitrogen compounds	Amines	0.149557	0.150836	0.152791	0.151897	0.152342	0.151353	0.153984	0.151152	0.151592	0.151401	0.0185681	1.27347	0.0296232	0.0254163	0.0212013	0.0427878	0.0313876	0.0247347	0.0271118	1.51658	0.0196927	0.0429894	0.0430855	0.0174041	0.0322561	0.0282526	0.0232568	0.0513064	0.0323143	0.0284011	0.0217169	0.0281014	0.027965	0.245856
478	14.855	539264	103.047	D-Lyxose	93.4					C00476	1114-34-7	SRBFZHDQGSBBOR-AGQMPKSLSA-N	Organic oxygen compounds	Organooxygen compounds	Carbohydrates and carbohydrate conjugates	0.0904609	0.0929264	0.0964097	0.0923085	0.0910722	0.0915063	0.091872	0.0934853	0.0931533	0.0933805	0.153952	0.109577	0.0993156	0.0525927	0.155008	0.305188	0.111854	0.0571251	0.125042	0.0980281	0.0137068	0.0952885	0.197685	0.0783633	0.124895	0.0888657	0.017662	0.0235569	0.119067	0.200007	0.680505	0.108654	0.0330393	0.0284522
479	14.855	539264	217.13	Xylitol	91.8	HMDB0242149	316		6912	C00379	488-81-3	HEBKCHPVOIAQTA-NGQZWQHPSA-N	Organic oxygen compounds	Organooxygen compounds	Carbohydrates and carbohydrate conjugates	0.0887349	0.0995938	0.0914698	0.0938393	0.0953559	0.0947813	0.0956777	0.0982635	0.101255	0.100346	0.163877	0.0964475	0.143535	0.0755524	0.150515	0.298673	0.141316	0.0840882	0.146	0.101675	0.0297799	0.136756	0.0122861	0.0822354	0.165144	0.112111	0.0453606	0.0319854	0.121125	0.211318	0.05851	0.154408	0.0475653	0.0573588
485	14.922	541588	179.1	P-Hydroxyphenylacetic Acid	98.6	HMDB0000020	130		127	C00642	156-38-7	XQXPVVBIMDBYFF-UHFFFAOYSA-N	Benzenoids	Phenols	1-hydroxy-2-unsubstituted benzenoids	0.15632	0.140745	0.160372	0.158718	0.162283	0.15073	0.146516	0.147801	0.141466	0.141326	0.00806233	0.0274225	0.20103	0.0386546	0.00777061	0.0497067	0.0915018	0.0385952	0.0903047	0.034845	0.0969369	0.0153089	0.0221667	0.0732834	0.0842771	0.0158236	0.0314714	0.0302545	0.946873	0.0491746	0.0112691	0.0324594	0.0406546	0.143671
489	14.985	543773	274.168	Atrazine	71	HMDB0041830	44582		2256	C06551	1912-24-9	MXWJVTOOROXGIU-UHFFFAOYSA-N	Organoheterocyclic compounds	Triazines	1,3,5-triazines	0.0201137	0.0159384	0.0216469	0.0209493	0.0194056	0.0176199	0.017751	0.016929	0.0169283	0.0171833	0.0104034	0.00770034	0.00737508	0.020351	0.0114713	0.0316393	0.0112208	0.017776	0.0116898	0.00724443	0.00823827	0.0406234	0.030157	0.0068053	0.0115221	0.0122832	0.0844543	0.0101248	0.0157928	0.0131705	0.0423571	0.00702738	0.0182851	0.00629679
490	14.986	543808	103.051	D-Xylose	93.7	HMDB0000098	314		135191	C00181	58-86-6	SRBFZHDQGSBBOR-IOVATXLUSA-N	Organic oxygen compounds	Organooxygen compounds	Carbohydrates and carbohydrate conjugates	0.418288	0.405032	0.426269	0.421099	0.419005	0.409321	0.409158	0.410062	0.405606	0.403771	0.69643	0.462281	0.273394	0.150708	0.707724	1.28604	0.456663	0.152376	0.471417	0.407009	0.0115721	0.305836	0.784764	0.302809	0.502064	0.342025	0.0259081	0.0758204	0.518901	0.847962	2.70444	0.433669	0.134498	0.1111
493	15.012	544709	261.16	2-Hydroxyadipic Acid	80.6	HMDB0000321	5310	LMFA01170049	193530	C02360	18294-85-4	OTTXIFWBPRRYOG-UHFFFAOYSA-N	Lipids and lipid-like molecules	Fatty Acyls	Fatty acids and conjugates	0.0144135	0.013947	0.0135982	0.0150567	0.0138195	0.0137383	0.0131332	0.0131625	0.0142741	0.0140479	0.0104585	0.00757677	0.004388	0.000530458	0.0102052	0.00577525	0.00494209	0.000530458	0.00568353	0.00682391	0.000530458	0.0220668	0.0107317	0.000530458	0.00445079	0.0183435	0.000530458	0.0255368	0.000530458	0.000530458	0.0159408	0.00609997	0.014593	0.0106891
495	15.039	545646	257.217	Lauric Acid	95.6	HMDB0000638	357	LMFA01010012	3893	C02679	143-07-7	POULHZVOKOAJMA-UHFFFAOYSA-N	Lipids and lipid-like molecules	Fatty Acyls	Fatty acids and conjugates	0.0250079	0.0563804	0.0271163	0.0314383	0.0290122	0.0329573	0.0386852	0.0540828	0.0491411	0.0592092	0.0348764	0.0373242	0.0198444	0.0281706	0.0257054	0.0295668	0.0323773	0.0489091	0.0501395	0.0405501	0.0526731	0.0444364	0.0420436	0.0518754	0.0486321	0.0341789	0.0311533	0.0574938	0.0321689	0.0356005	0.0430775	0.0173958	0.0228551	0.0154134
498	15.08	547068	103.049	Xylose	94.7					C01394	25990-60-7	SRBFZHDQGSBBOR-LECHCGJUSA-N	Organic oxygen compounds	Organooxygen compounds	Carbohydrates and carbohydrate conjugates	0.527604	0.512409	0.53685	0.529859	0.524625	0.5219	0.51519	0.515396	0.509713	0.510881	0.894795	0.61175	0.766663	0.384748	0.89835	3.54743	0.663378	0.3898	0.677498	0.404097	0.363688	0.475097	0.407137	0.288696	1.06002	0.378727	0.0714665	0.317887	0.873661	0.80816	2.57525	1.16089	0.224592	0.158158
502	15.133	548906	234.15	L-Homocysteine	72.6	HMDB0000742	3256		91552	C00155	6027-13-0	FFFHZYDWPBMWHY-VKHMYHEASA-N	Organic acids and derivatives	Carboxylic acids and derivatives	Amino acids, peptides, and analogues	0.0120114	0.00855008	0.0122876	0.0125401	0.0105618	0.010262	0.0093189	0.00905627	0.0110135	0.0080845	0.0128139	0.0196568	0.0408509	0.0082496	0.0152285	0.0125841	0.00453007	0.00628953	0.00409243	0.0238161	0.0120728	0.0193397	0.0107832	0.00640431	0.000530458	0.0148611	0.0182051	0.00779087	0.0121368	0.0312726	0.0881804	0.000530458	0.00558803	0.0190277
503	15.136	549010	204.127	L-Fucose	97.1	HMDB0000174	63169		17106	C01019	2438-80-4	SHZGCJCMOBCMKK-DHVFOXMCSA-N	Organic oxygen compounds	Organooxygen compounds	Carbohydrates and carbohydrate conjugates	0.0217405	0.0334924	0.0249166	0.0243431	0.0239286	0.0225981	0.025025	0.0210136	0.0302154	0.0197198	0.0233634	0.0191277	0.519157	0.0492082	0.0254517	0.24234	0.0286249	0.0521134	0.0357822	0.0337363	0.0378474	0.0764148	0.219183	0.0272087	0.0345875	0.0574929	0.441023	0.0913361	0.1077	0.0638184	0.0442776	0.0409553	0.0124473	0.0257604
504	15.159	549808	134.065	3-(3-Methoxyphenyl)Propionic Acid	91.4	HMDB0011751	62469		66336		10516-71-9	BJJQJLOZWBZEGA-UHFFFAOYSA-N	Phenylpropanoids and polyketides	Phenylpropanoic acids	Unclassified	0.0228794	0.0208402	0.0228881	0.0229694	0.0231745	0.0227443	0.022247	0.0226748	0.0215654	0.0214362	0.000530458	0.0119502	0.00480219	0.00861365	0.000530458	0.000530458	0.000530458	0.00916598	0.000530458	0.00825426	0.00858392	0.0155907	0.00392859	0.000530458	0.000530458	0.000530458	0.00909313	0.000530458	0.0204867	0.0155565	0.0401408	0.000530458	0.000530458	0.000530458
506	15.183	550641	271.11	Cis,Cis-Muconic Acid	80.6	HMDB0006331	45919	LMFA01170077	5280518	C02480	1119-72-8	TXXHDPDFNKHHGW-CCAGOZQPSA-N	Lipids and lipid-like molecules	Fatty Acyls	Fatty acids and conjugates	0.0104112	0.0184272	0.0108663	0.0123448	0.0124677	0.0148733	0.0182754	0.0174927	0.0164624	0.017977	0.00894583	0.0245041	0.0186028	0.0117804	0.0421384	0.0215534	0.014139	0.0159883	0.0351158	0.0412627	0.0232394	0.0152096	0.0158539	0.0155799	0.0157105	0.0183216	0.0181773	0.0138048	0.0181593	0.0156052	0.0109463	0.00533452	0.00711135	0.0106897
510	15.244	552756	158.1	N-Acetyl-L-Aspartic Acid	84.5	HMDB0000812	3769		65065	C01042	997-55-7	OTCCIMWXFLJLIA-BYPYZUCNSA-N	Organic acids and derivatives	Carboxylic acids and derivatives	Amino acids, peptides, and analogues	0.0819327	0.021276	0.0858687	0.0770685	0.0454446	0.0402439	0.0270115	0.0271752	0.0406724	0.0243134	0.0358474	0.0442652	0.0446479	0.12079	0.047377	0.0245235	0.123868	0.083717	0.127132	0.0783893	0.0393283	0.0084996	0.0147264	0.0149455	0.0687302	0.0384765	0.171875	0.0413779	0.0341017	0.0347258	0.0256261	0.0182095	0.0737353	0.0139576
511	15.255	553138	261.163	D-Ribofuranose	91.5	HMDB0000283	313		5779	C00121	613-83-2	HMFHBZSHGGEWLO-SOOFDHNKSA-N	Organic oxygen compounds	Organooxygen compounds	Carbohydrates and carbohydrate conjugates	0.0170384	0.0135254	0.0165521	0.0163403	0.0162805	0.0147071	0.0153492	0.0149788	0.014518	0.0147056	0.0136043	0.0846487	0.036225	0.0200422	0.0148326	0.0149194	0.0111905	0.0172244	0.0114484	0.0676491	0.0138086	0.0290995	0.0100512	0.023799	0.0116491	0.065842	0.0114187	0.0126121	0.0216799	0.00612966	0.00430883	0.000530458	0.00649002	0.0157626
513	15.255	553138	261.159	L-Lyxulose	88	HMDB0000751	139		439205	C00312	527-50-4	LQXVFWRQNMEDEE-PYHARJCCSA-N	Organic oxygen compounds	Organooxygen compounds	Carbohydrates and carbohydrate conjugates	0.0164972	0.0135738	0.0164544	0.0162882	0.0159833	0.0147071	0.0146133	0.0149161	0.014238	0.01425	0.0136043	0.0856182	0.0373219	0.017587	0.014807	0.0146255	0.0106597	0.0172244	0.0107004	0.069453	0.0137688	0.0284776	0.0100512	0.0244429	0.0112892	0.065842	0.0105954	0.0132223	0.0216422	0.00602964	0.00427501	0.000530458	0.00649002	0.0157626
514	15.285	554178	103.05	Dl-Xylose	95.9	HMDB0242608			854			PYMYPHUHKUWMLA-UHFFFAOYSA-N	Organic oxygen compounds	Organooxygen compounds	Carbohydrates and carbohydrate conjugates	1.05554	1.01877	1.06968	1.06373	1.05253	1.03257	1.02453	1.02112	1.02882	1.01041	0.957789	1.78538	1.35679	0.373105	0.967503	0.969488	0.7973	0.379252	0.818209	1.98806	0.315204	0.196492	0.691093	0.897679	0.640357	1.42824	0.166874	1.66137	1.25341	2.00022	1.41835	0.656957	1.23253	1.15403
515	15.286	554213	103.051	D-Ribose	95.6	HMDB0000283	313		10975657	C00121	50-69-1	SRBFZHDQGSBBOR-SOOFDHNKSA-N	Organic oxygen compounds	Organooxygen compounds	Carbohydrates and carbohydrate conjugates	1.05024	1.01877	1.06277	1.05847	1.05253	1.03257	1.02453	0.0125671	1.02854	0.0148784	0.957789	1.7861	1.35679	0.376197	0.967503	0.972418	0.7973	0.381871	0.820037	1.98756	0.39812	0.206981	0.691093	0.897679	0.640357	1.42824	0.169974	1.66137	1.26206	2.00022	1.41835	0.656957	1.23253	1.15403
516	15.288	554282	326.137	Taurine	94.9	HMDB0000251	31		1123	C00245	107-35-7	XOAAWQZATWQOTB-UHFFFAOYSA-N	Organic acids and derivatives	Organic sulfonic acids and derivatives	Organosulfonic acids and derivatives	0.0581757	0.0153998	0.0340652	0.0262938	0.0200308	0.0143468	0.0142766	0.0124815	0.0207733	0.0182796	0.0247777	0.224999	0.0644892	0.0348668	0.0445058	0.0355681	0.0126004	0.021976	0.0242826	0.272665	0.108275	0.0130157	0.00929047	0.00749129	0.0139768	0.0201884	0.0383459	0.0071159	0.139131	0.0815287	0.000530458	0.00515156	0.00601635	0.0223938
522	15.37	557127	103	D-(-)-Arabinose	85.6		65497		6902	C00216	10323-20-3	SRBFZHDQGSBBOR-ZRMNMSDTSA-N	Organic oxygen compounds	Organooxygen compounds	Carbohydrates and carbohydrate conjugates	0.00433839	0.00635875	0.00990579	0.00752897	0.0106708	0.0124875	0.0134934	0.00572665	0.00583897	0.00696338	0.0132982	0.00983677	0.00762088	0.357747	0.0114326	0.0150406	0.0127377	0.361167	0.0125931	0.009719	0.00473191	0.116093	0.0304996	0.00925198	0.0135462	0.0087443	0.000530458	0.000530458	0.000530458	0.0141082	0.0187859	0.0124254	0.00603597	0.0061585
526	15.427	559104	102.056	Benzylphosphonic Acid	70.4		353553		81312			OGBVRMYSNSKIEF-UHFFFAOYSA-N	Benzenoids	Benzene and substituted derivatives	Unclassified	0.0135465	0.00924223	0.0126951	0.0133396	0.0125424	0.0113887	0.0123227	0.0139419	0.0119195	0.0101893	0.00726065	0.000530458	0.0396755	0.010186	0.0100426	0.0179094	0.00831278	0.00951613	0.00760467	0.000530458	0.00915531	0.0231864	0.0531686	0.00488623	0.00774838	0.011484	0.00670485	0.00973344	0.0110522	0.00497902	0.000530458	0.000530458	0.00847511	0.0166004
531	15.462	560318	174.13	Ribonolactone	86.8	HMDB0001900	6380		111064	C02674	5336-08-3	CUOKHACJLGPRHD-BXXZVTAOSA-N	Organic oxygen compounds	Organooxygen compounds	Carbohydrates and carbohydrate conjugates	0.0144427	0.0251645	0.0208957	0.0229404	0.0259635	0.0274393	0.0254425	0.0255704	0.0241142	0.0204726	0.0252575	0.0504332	0.029945	0.00800916	0.0291947	0.0419821	0.0160118	0.0082515	0.0093563	0.0430384	0.0108825	0.0086065	0.00955769	0.0172468	0.0125075	0.051866	0.0145606	0.0228698	0.0423558	0.0311551	0.0161757	0.00420628	0.00598028	0.0296315
533	15.474	560734	260.166	L-Arabitol	83.2	HMDB0001851	141		439255	C00532	7643-75-6	HEBKCHPVOIAQTA-IMJSIDKUSA-N	Organic oxygen compounds	Organooxygen compounds	Carbohydrates and carbohydrate conjugates	0.0125012	0.0100761	0.0127915	0.0124498	0.010967	0.0108874	0.0109174	0.0107906	0.0104826	0.00967592	0.0133539	0.0229928	0.0157937	0.00451532	0.0145723	0.00848459	0.00823728	0.00475432	0.00702773	0.0272462	0.00509403	0.00408263	0.0082488	0.00441318	0.0065636	0.0173765	0.00638787	0.00631363	0.00699174	0.00693386	0.0150916	0.00669972	0.0109692	0.0279468
534	15.483	561046	258.166	Adonitol	77.4				827	C00474	488-81-3	HEBKCHPVOIAQTA-UHFFFAOYSA-N	Organic oxygen compounds	Organooxygen compounds	Carbohydrates and carbohydrate conjugates	0.0152863	0.0139434	0.0159299	0.0161062	0.0160203	0.0154235	0.0144996	0.0142337	0.0135177	0.0141595	0.0184761	0.0495311	0.0170278	0.00995717	0.0189191	0.0133233	0.0130166	0.00836009	0.0128291	0.0428121	0.00710242	0.0157018	0.0130814	0.00658059	0.0128622	0.0336031	0.00804149	0.00398997	0.0235593	0.00658107	0.0139618	0.0123342	0.0190856	0.0169517
535	15.488	561219	102.99	Ribose	79.8				5311110		50-69-1	PYMYPHUHKUWMLA-LMVFSUKVSA-N	Organic oxygen compounds	Organooxygen compounds	Carbohydrates and carbohydrate conjugates	0.0180847	0.0189025	0.0192401	0.018564	0.0206193	0.0202178	0.0198047	0.0186934	0.0198977	0.0197502	0.0407232	0.0124184	0.0130788	0.098658	0.040372	0.067501	0.010101	0.0985585	0.0138789	0.0123358	0.00776938	0.0122229	0.0223311	0.00661602	0.0114986	0.00432612	0.238256	0.011281	0.0126395	0.0167599	0.000530458	0.00850421	0.00834683	0.0194276
537	15.51	561983	174.12	Tranexamic Acid	87.4		2893		5526	C12535	1197-18-8	GYDJEQRTZSCIOI-UHFFFAOYSA-N	Organic acids and derivatives	Carboxylic acids and derivatives	Amino acids, peptides, and analogues	0.0193194	0.0251645	0.0208957	0.0229404	0.0259635	0.0274393	0.0254425	0.0255704	0.0241142	0.0248361	0.00934514	0.0199103	0.015383	0.00857348	0.00684148	0.0417535	0.0160118	0.0082515	0.000530458	0.0183324	0.00534261	0.0086065	0.000530458	0.0172985	0.000530458	0.0149111	0.0145606	0.00590526	0.0177769	0.0423008	0.0162412	0.00506513	0.00408283	0.0087149
540	15.595	564931	217.14	D-Arabitol	98.4	HMDB0000568	63139		94154	C01904	488-82-4	HEBKCHPVOIAQTA-QWWZWVQMSA-N	Organic oxygen compounds	Organooxygen compounds	Carbohydrates and carbohydrate conjugates	0.0350314	0.0360784	0.0355225	0.0346033	0.0353019	0.0336177	0.0345058	0.0354144	0.0364889	0.0363952	0.0226302	0.0237734	0.00886481	0.0417079	0.015239	0.0606641	0.0217434	0.0405322	0.018026	0.0262798	0.0358634	0.0177421	0.110536	0.0136032	0.018576	0.0372157	0.159772	0.0108359	0.0435723	0.0285275	0.0209891	0.0103598	0.0163145	0.0153545
543	15.673	567636	174.123	L-2,4-Diaminobutyric Acid	84.4	HMDB0006284	58381		134490	C03283	1758-80-1	OGNSCSPNOLGXSM-VKHMYHEASA-N	Organic acids and derivatives	Carboxylic acids and derivatives	Amino acids, peptides, and analogues	0.0317649	0.0240133	0.0240374	0.0266465	0.0340733	0.0259119	0.0320681	0.0331856	0.0261676	0.0251418	0.069807	0.0275078	0.0280411	0.00911946	0.0707241	0.000530458	0.03987	0.00953957	0.0440868	0.00842879	0.00429633	0.00393385	0.00633831	0.00732344	0.0282768	0.021127	0.00519556	0.0067746	0.0270729	0.0277031	0.00798201	0.0108711	0.0071986	0.0259032
544	15.68	567879	272.18	Kojic Acid	75.1	HMDB0032923	44532		3840	C14516	501-30-4	BEJNERDRQOWKJM-UHFFFAOYSA-N	Organoheterocyclic compounds	Pyrans	Pyranones and derivatives	0.204363	0.155342	0.212959	0.206094	0.193939	0.185396	0.171691	0.168637	0.161121	0.156139	0.154204	0.245357	0.364322	0.02706	0.168811	0.425761	0.129783	0.0253947	0.13242	0.222897	0.0151158	0.128704	0.251023	0.159391	0.123521	0.433189	0.0203812	0.0185874	0.0860668	0.137652	0.00505817	0.206109	0.000530458	0.253792
545	15.686	568087	187.12	Suberic Acid	86.5	HMDB0000893	4243	LMFA01170001	10457	C08278	505-48-6	TYFQFVWCELRYAO-UHFFFAOYSA-N	Lipids and lipid-like molecules	Fatty Acyls	Fatty acids and conjugates	0.00697877	0.00596151	0.00720589	0.00660334	0.0069949	0.00687058	0.00638172	0.00624346	0.006147	0.00559187	0.000530458	0.0164001	0.0106502	0.00416429	0.000530458	0.000530458	0.000530458	0.000530458	0.000530458	0.0160746	0.000530458	0.00598827	0.000530458	0.00436518	0.000530458	0.00810497	0.0053125	0.0181731	0.00683794	0.000530458	0.00527633	0.008472	0.0153719	0.0115319
546	15.691	568260	147.07	Phthalic Acid	94.1	HMDB0002107	268522		1017	C01606	88-99-3	XNGIFLGASWRNHJ-UHFFFAOYSA-N	Benzenoids	Benzene and substituted derivatives	Benzoic acids and derivatives	0.0346105	0.0171014	0.0411713	0.0421375	0.0339909	0.0203798	0.0372085	0.0244677	0.0209048	0.0207947	0.0241335	0.129638	0.302588	0.0232431	0.0277633	0.0420003	0.0215071	0.0225493	0.0272006	0.180124	0.0171843	0.0831804	0.108896	0.0219981	0.0251738	0.0765629	0.196442	0.0339736	0.0574485	0.0337145	0.00617289	0.0296527	0.01014	0.0333654
547	15.699	568538	204.124	Methyl 6-Deoxy-Alpha-L-Galactopyranoside	88.7				446578			OHWCAVRRXKJCRB-CXNFULCWSA-N	Unclassified	Unclassified	Unclassified	0.0119614	0.0304257	0.0145553	0.0133893	0.0149997	0.019366	0.0137208	0.0121101	0.015886	0.0104827	0.0258913	0.0260238	1.12608	0.0314039	0.032104	0.0238243	0.0293234	0.0500389	0.0382986	0.0495913	0.0355018	0.143592	0.46157	0.0191084	0.0422822	0.137002	0.83643	0.0653954	0.117151	0.0594019	0.0182338	0.0586308	0.0129282	0.030865
548	15.709	568885	204.11	Levoglucosan	90	HMDB0000640	4132		2724705		498-07-7	TWNIBLMWSKIRAT-VFUOTHLCSA-N	Organoheterocyclic compounds	Oxepanes	Unclassified	0.0213521	0.0304257	0.0211917	0.0211141	0.0212086	0.019366	0.0231029	0.0187034	0.0258887	0.0202073	0.0324411	0.0260238	1.13061	0.0512454	0.032104	0.0314575	0.0316677	0.0506284	0.0399658	0.0495913	0.0398115	0.0518042	0.0861998	0.0224719	0.0437686	0.137002	0.850107	0.0873156	0.169034	0.0683939	0.0244278	0.0909602	0.0134905	0.0300189
549	15.718	569197	116.08	Halostachine	84.3				6950649			ZCTYHONEGJTYQV-VIFPVBQESA-N	Unclassified	Unclassified	Unclassified	0.184105	0.0889887	0.198033	0.203352	0.157695	0.146147	0.100022	0.158907	0.108311	0.0982644	0.0506005	0.351145	0.3527	0.0246399	0.0811435	0.149802	0.0391061	0.0234833	0.0418912	0.510211	0.0570754	0.0199745	0.024276	0.0167159	0.0250237	0.625677	0.0943609	0.103083	0.210448	0.122958	0.0172718	0.0220284	0.0294231	0.332554
562	15.862	574192	305.166	Methyl 6-Deoxy-L-Galactopyranoside	76.4				2734151			OHWCAVRRXKJCRB-DVEMRHSHSA-N	Unclassified	Unclassified	Unclassified	0.0359484	0.0763158	0.0268539	0.0465463	0.0434826	0.0415824	0.0592977	0.0705765	0.0644688	0.0813645	0.0989884	0.0157121	0.0348146	0.0525452	0.0766819	0.0911758	0.152592	0.0697927	0.150356	0.0357581	0.0294613	0.0422145	0.105527	0.0625774	0.138306	0.0635671	0.035253	0.0154595	0.0307534	0.145261	0.119056	0.0661059	0.0230247	0.0488915
564	15.889	575128	200.13	Trans-4-Aminocyclohexanol	81.3				81293			IMLXLGZJLAOKJN-UHFFFAOYSA-N	Unclassified	Unclassified	Unclassified	0.0228303	0.0154373	0.0239657	0.0204165	0.0217681	0.0230742	0.0179586	0.0187824	0.0186906	0.0172248	0.0221999	0.0401791	0.0553987	0.00620194	0.0215104	0.026422	0.0122939	0.00405062	0.0118727	0.0448751	0.00945152	0.0098107	0.0190056	0.0136853	0.0107212	0.0463842	0.0158107	0.00998834	0.0188475	0.0222113	0.000530458	0.0174084	0.0049294	0.0235952
565	15.912	575926	117.067	Rhamnose	96.8	HMDB0000849	5812		25310	C00507	3615-41-6	SHZGCJCMOBCMKK-JFNONXLTSA-N	Organic oxygen compounds	Organooxygen compounds	Carbohydrates and carbohydrate conjugates	1.22393	1.16052	1.23254	1.21496	1.19711	1.18276	1.16555	1.17181	1.15757	1.14879	1.09362	0.906554	5.92826	0.142652	1.11128	0.932452	0.371834	0.143764	0.384394	0.772379	0.32768	0.485584	3.39177	0.284519	0.513097	1.07484	1.14792	0.364029	1.81992	0.749737	0.178522	0.644917	0.203615	0.720918
567	15.939	576862	159.102	Isorhamnose	91.1				441480			SHZGCJCMOBCMKK-DVKNGEFBSA-N	Unclassified	Unclassified	Unclassified	0.0960888	0.0828947	0.094621	0.128373	0.0921381	0.0882407	0.0914142	0.0879593	0.0874273	0.113301	0.0837837	0.0510718	0.0315962	0.00626832	0.0897393	0.21	0.0451914	0.00632357	0.0589384	0.0587503	0.0328326	0.0205922	0.0652298	0.0452223	0.0599021	0.231108	0.000530458	0.0371685	0.166104	0.127679	0.0507803	0.0580882	0.0771292	0.22736
571	15.966	577799	269.14	3-Aminobenzenethiol	72.5		456156		31577			KFFUEVDMVNIOHA-UHFFFAOYSA-N	Benzenoids	Thiophenols	Unclassified	0.0300183	0.0281926	0.0308013	0.0311496	0.0298218	0.0290359	0.0320203	0.0306451	0.029326	0.030018	0.130149	0.000530458	0.000530458	0.139426	0.130746	0.00675312	0.0740829	0.137788	0.0757282	0.00424047	0.000530458	0.098567	0.0564269	0.0209447	0.0724031	0.122529	0.000530458	0.000530458	0.000530458	0.0152689	0.000530458	0.000530458	0.000530458	0.00603355
573	15.976	578146	243.095	Beta-Glycerophosphoric Acid	83.9	HMDB0002520	44760		2526	C02979	17181-54-3	DHCLVCXQIBBOPH-UHFFFAOYSA-N	Lipids and lipid-like molecules	Glycerophospholipids	Glycerophosphates	0.0417227	0.0344976	0.0439457	0.0394245	0.0437289	0.0388598	0.037454	0.0382903	0.0351169	0.0335226	0.0203392	0.0449505	0.171375	0.0582773	0.0265769	0.0818768	0.019163	0.0305556	0.0202346	0.0287722	0.0154499	0.0292589	0.0277362	0.00950746	0.0180216	0.0442563	0.0138585	0.0126744	0.0178858	0.0161417	0.00779008	0.021049	0.0128491	0.0777116
577	16.01	579325	241.078	5-Hydroxyindole	73.6	HMDB0059805	447996		16054			LMIQERWZRIFWNZ-UHFFFAOYSA-N	Organoheterocyclic compounds	Indoles and derivatives	Hydroxyindoles	0.0098549	0.00494934	0.0112289	0.00909961	0.00751856	0.00656454	0.0062131	0.00516892	0.00550399	0.000530458	0.00444112	0.0156912	0.00521199	0.000530458	0.00402212	0.000530458	0.00606903	0.00456766	0.000530458	0.0135812	0.0143446	0.000530458	0.000530458	0.000530458	0.000530458	0.00559891	0.000530458	0.0128862	0.00497236	0.00518658	0.000530458	0.000530458	0.00740018	0.000530458
580	16.028	579949	174.161	Putrescine	92.7	HMDB0001414	3226		1045	C00134	110-60-1	KIDHWZJUCRJVML-UHFFFAOYSA-N	Organic nitrogen compounds	Organonitrogen compounds	Amines	11.8333	11.8382	11.8565	12.1176	12.0275	11.7003	11.8269	11.5835	11.629	11.6451	15.7129	19.2267	0.752356	8.3185	15.3944	15.923	7.49304	8.33131	7.60002	14.7326	11.51	3.5921	8.16376	3.63138	7.18782	3.29901	0.0502967	0.0836406	18.4256	7.70487	0.658369	4.71039	0.0884361	4.14587
581	16.029	579984	361.27	2-Hydroxy-2-Hexenedioic Acid	71				129857124			OCLYKEUHZGJXQP-UHFFFAOYSA-N	Unclassified	Unclassified	Unclassified	0.511052	0.502592	0.523	0.513069	0.0362949	0.50984	0.509727	0.506595	0.507001	0.498575	0.726816	1.23499	0.0236125	0.286592	0.73298	0.860932	0.25603	0.312509	0.258341	0.672005	0.424028	0.113645	0.305124	0.118462	0.23952	0.105527	0.000530458	0.00398823	1.07083	0.266051	0.0220712	0.156457	0.00361329	0.132417
587	16.078	581684	117.066	L-(-)-Fucose	95.4				3034656			PNNNRSAQSRJVSB-KCDKBNATSA-N	Unclassified	Unclassified	Unclassified	0.32987	0.31314	0.339249	0.329129	0.325276	0.318623	0.316819	0.312519	0.310743	0.309589	0.282482	0.262	1.72142	0.161386	0.285306	0.246243	0.102292	0.154926	0.105566	0.204192	0.0837571	0.134016	0.931983	0.0872758	0.154905	0.294807	0.357963	0.108189	0.479014	0.204933	0.0512126	0.175196	0.0654525	0.180891
589	16.088	582030	89.0133	Alanylthreonine	79	HMDB0028697	458634		6427004		24032-50-6	BUQICHWNXBIBOG-LMVFSUKVSA-N	Organic acids and derivatives	Carboxylic acids and derivatives	Amino acids, peptides, and analogues	0.0259304	0.0216946	0.0284683	0.0254586	0.0255014	0.026597	0.0220596	0.0222978	0.0255909	0.0259248	0.0431422	0.0284775	0.064129	0.0156742	0.038042	0.0396223	0.0279706	0.0153506	0.027371	0.00522229	0.00976356	0.0146312	0.0439526	0.0172183	0.0265022	0.0327888	0.0230606	0.0179572	0.0342875	0.0159746	0.0130143	0.0165274	0.0144583	0.0142125
591	16.121	583165	205.097	3-(3-Hydroxyphenyl)Propanoic Acid	95.5	HMDB0000375	4152		91	C11457	621-54-5	QVWAEZJXDYOKEH-UHFFFAOYSA-N	Phenylpropanoids and polyketides	Phenylpropanoic acids	Unclassified	0.270104	0.222428	0.270225	0.263511	0.23952	0.23404	0.228624	0.232627	0.219998	0.234977	0.833618	0.0364782	0.0422766	0.0939775	0.837936	1.10602	0.935971	0.0951342	0.935941	0.0321815	0.00577214	0.0223492	0.282111	0.204072	0.763245	0.891949	0.208537	0.0158818	0.160518	0.0794363	0.0338089	0.126259	0.0308475	0.0988646
592	16.121	583165	147.071	Tricarballylic Acid	96.7	HMDB0031193	334328		14925	C19806	99-14-9	KQTIIICEAUMSDG-UHFFFAOYSA-N	Organic acids and derivatives	Carboxylic acids and derivatives	Tricarboxylic acids and derivatives	0.313841	0.270117	0.325452	0.311653	0.315844	0.310177	0.274767	0.283193	0.28318	0.25965	0.316658	0.173447	0.280146	0.0467697	0.330098	0.287083	0.261507	0.0383736	0.255293	0.133933	0.000530458	0.126249	0.33343	0.226041	0.239706	0.29852	0.0314527	0.264356	0.169397	0.130403	0.224714	0.171099	0.294348	0.244065
593	16.122	583199	310.17	5-Methylisophthalic Acid	70.2				68137			PMZBHPUNQNKBOA-UHFFFAOYSA-N	Unclassified	Unclassified	Unclassified	0.123485	0.11697	0.126218	0.122637	0.123752	0.120097	0.11957	0.12251	0.117479	0.123942	0.434394	0.0162846	0.00511554	0.000530458	0.437747	0.574272	0.486186	0.000530458	0.491258	0.0143546	0.0442365	0.00796932	0.136401	0.107523	0.400215	0.470354	0.00549259	0.000530458	0.0807639	0.037051	0.0121032	0.062337	0.011798	0.0452691
594	16.141	583847	147.09	Cis-Aconitic Acid	76.5	HMDB0000072	3300		643757	C00417	585-84-2	GTZCVFVGUGFEME-IWQZZHSRSA-N	Organic acids and derivatives	Carboxylic acids and derivatives	Tricarboxylic acids and derivatives	0.311742	0.269255	0.365758	0.356653	0.322208	0.30851	0.276135	0.215572	0.287462	0.262233	0.316658	0.171715	0.00507968	0.0440105	0.330098	0.284326	0.261507	0.266291	0.255178	0.156614	0.0145719	0.14852	0.0626217	0.226733	0.239834	0.29852	0.0314527	0.0189166	0.171642	0.0929172	0.228077	0.00541334	0.298635	0.0271276
600	16.182	585244	103.045	Diglycerol	81.5				42953			GPLRAVKSCUXZTP-UHFFFAOYSA-N	Unclassified	Unclassified	Unclassified	0.0427892	0.042469	0.0404412	0.0419485	0.0400975	0.040958	0.0388756	0.0421004	0.0438214	0.0394861	0.0287492	0.0137534	0.00715137	0.190947	0.126921	0.109337	0.00483117	0.195322	0.00617966	0.0133452	0.0843265	0.145134	0.0403457	0.000530458	0.00481276	0.0170199	0.417669	0.0324841	0.00702813	0.0363069	0.000530458	0.000530458	0.0167455	0.0426004
601	16.187	585414	398.19	Ciliatine	96	HMDB0011747	4137		339	C03557	2041-14-7	QQVDJLLNRSOCEL-UHFFFAOYSA-N	Organic acids and derivatives	Organic phosphonic acids and derivatives	Organic phosphonic acids	0.0336539	0.0172369	0.0323248	0.0328537	0.0287129	0.0304411	0.0193793	0.0198695	0.0182673	0.0181972	0.000530458	0.00473451	0.000530458	0.0118349	0.000530458	0.000530458	0.000530458	0.00948638	0.000530458	0.000530458	0.962412	0.00853864	0.0139707	0.000530458	0.000530458	0.0312512	0.000530458	0.000530458	0.000530458	0.000530458	0.000530458	0.000530458	0.00578694	0.0740626
602	16.193	585618	308.135	Isocitric Acid Lactone	77.7				98259			UKZDIMBDWHZXOK-UHFFFAOYSA-N	Unclassified	Unclassified	Unclassified	0.00557735	0.00824625	0.00513918	0.00533901	0.0152952	0.00646217	0.0168338	0.00928298	0.0185997	0.018242	0.0371421	0.0111174	0.0136704	0.0490353	0.0365471	0.0353346	0.00887728	0.0501886	0.00599008	0.0128197	0.0131414	0.0344718	0.0172841	0.005098	0.00555593	0.0150306	0.0761856	0.00776908	0.0108481	0.0121708	0.00545185	0.000530458	0.000530458	0.00915183
606	16.224	586675	260.181	2-Aminohexanedioic Acid	83.7	HMDB0302754	324	LMFA01170098	469	C00956	542-32-5	OYIFNHCXNCRBQI-UHFFFAOYSA-N	Organic acids and derivatives	Carboxylic acids and derivatives	Amino acids, peptides, and analogues	0.0134345	0.00884234	0.0124657	0.0127718	0.0115231	0.0109764	0.00907151	0.00829456	0.00814362	0.00818783	0.000530458	0.0108285	0.0114774	0.0168997	0.000530458	0.00651506	0.000530458	0.00866742	0.000530458	0.00835612	0.000530458	0.00649275	0.000530458	0.000530458	0.000530458	0.0127606	0.0191939	0.0069678	0.000530458	0.000530458	0.00489064	0.000530458	0.0133499	0.0156444
608	16.241	587254	313.197	Barbital	76.5	HMDB0248870	492		2294		57-44-3	FTOAOBMCPZCFFF-UHFFFAOYSA-N	Organoheterocyclic compounds	Diazines	Pyrimidines and pyrimidine derivatives	0.00533801	0.0110276	0.00713479	0.00669617	0.00888869	0.011025	0.0107925	0.011623	0.00984158	0.0115668	0.00730062	0.0212898	0.0137136	0.000530458	0.00714944	0.0174489	0.00768456	0.000530458	0.00630412	0.0233086	0.00547144	0.000530458	0.00510517	0.000530458	0.00656345	0.0366225	0.00524116	0.0126725	0.0188742	0.0152811	0.00536323	0.00401091	0.000530458	0.0166394
611	16.273	588344	254.12	Orotic Acid	96.6	HMDB0000226	318		967	C00295	65-86-1	PXQPEWDEAKTCGB-UHFFFAOYSA-N	Organoheterocyclic compounds	Diazines	Pyrimidines and pyrimidine derivatives	0.0440028	0.0154562	0.047361	0.0492435	0.0411457	0.0402875	0.021348	0.0370944	0.0273143	0.0154335	0.0106572	0.0863456	0.0402081	0.0102375	0.0145525	0.00706074	0.0127912	0.0079089	0.00857303	0.0482425	0.019431	0.00490697	0.0045681	0.0049741	0.000530458	0.0210448	0.0142565	0.0199366	0.0156801	0.031164	0.000530458	0.00644859	0.0132448	0.0316712
612	16.279	588549	217.143	Uridine Diphosphate Glucuronic Acid	94.1	HMDB0000935	5884		17473	C00167	2616-64-0	HDYANYHVCAPMJV-LXQIFKJMSA-N	Nucleosides, nucleotides, and analogues	Pyrimidine nucleotides	Pyrimidine nucleotide sugars	0.0812538	0.0818211	0.0761039	0.0807288	0.0787628	0.0771963	0.0820488	0.0834322	0.0905079	0.0838134	0.123382	0.0239243	0.0429681	0.276958	0.125787	0.0279977	0.0213219	0.305147	0.0268754	0.0383216	0.618967	0.0501741	0.0173264	0.00958259	0.0336567	0.0048106	2.79276	0.0569179	0.0246213	0.0727103	0.00894709	0.000530458	0.00424183	0.0109524
616	16.361	591342	116.078	3,6-Anhydrogalactose	84.9		66407		16069996	C06474	14122-18-0	WZYRMLAWNVOIEX-BGPJRJDNSA-N	Organoheterocyclic compounds	Tetrahydrofurans	Unclassified	0.0826376	0.0352434	0.089624	0.0952087	0.0708839	0.061938	0.0403987	0.0560396	0.0437965	0.0415001	0.02087	0.0941309	0.126962	0.0191085	0.0427467	0.0644666	0.0141609	0.0217174	0.013407	0.139742	0.0204448	0.0158083	0.0126682	0.000530458	0.0114226	0.523365	0.0403974	0.0157478	0.0609793	0.0239858	0.00492229	0.00482567	0.0115305	0.244768
619	16.385	592160	292.164	2,3,4,5-Tetrahydroxypentanoic Acid	91.6				10264			QXKAIJAYHKCRRA-UHFFFAOYSA-N	Unclassified	Unclassified	Unclassified	0.140549	0.131241	0.141167	0.139674	0.134419	0.135422	0.134009	0.133301	0.15362	0.137052	0.0245439	0.0534517	0.034857	0.704239	0.0278404	0.298255	0.130988	0.720338	0.143489	0.177427	0.467137	1.17686	0.156599	0.0165545	0.141566	0.0613668	0.801725	0.0455624	0.0799531	0.0215312	0.00888906	0.00774826	0.0337366	0.0476934
626	16.467	594954	357.144	Glycerol 3-Phosphate	97.7	HMDB0000126	5161		439162	C00093	57-03-4	AWUCVROLDVIAJX-GSVOUGTGSA-N	Lipids and lipid-like molecules	Glycerophospholipids	Glycerophosphates	0.306962	0.274027	0.345236	0.343259	0.298346	0.326632	0.278746	0.309195	0.277341	0.258525	0.194143	0.439665	0.506512	0.134306	0.204575	0.254963	0.123309	0.176704	0.139298	0.328061	0.248886	0.1557	0.157631	0.110176	0.102393	0.445623	0.304014	0.204338	0.157952	0.379146	0.126198	0.734949	0.27552	0.488536
628	16.47	595056	217.14	D-Xylofuranose	84.9				10888078			HMFHBZSHGGEWLO-IOVATXLUSA-N	Unclassified	Unclassified	Unclassified	0.0329255	0.110155	0.0300055	0.0337643	0.0951707	0.0991394	0.0322971	0.100216	0.109574	0.0334333	0.0765568	0.0367889	0.102128	0.314723	0.048341	0.0306949	0.142738	0.345784	0.143039	0.035602	0.00722677	0.0756983	0.0856427	0.0617794	0.149594	0.049135	0.304533	0.0755327	0.0475428	0.174621	0.090333	0.19204	0.0531797	0.0432097
629	16.474	595193	299.09	Glycerophosphoric Acid	82	HMDB0252849	65927		754	C03189	57-03-4	AWUCVROLDVIAJX-UHFFFAOYSA-N	Lipids and lipid-like molecules	Glycerophospholipids	Glycerophosphates	0.283703	0.257894	0.317767	0.317858	0.279295	0.305369	0.262541	0.281865	0.258467	0.24167	0.184438	0.401173	0.468327	0.122891	0.195669	0.238088	0.120745	0.167209	0.134574	0.30402	0.226085	0.143488	0.148619	0.102955	0.100999	0.405829	0.280305	0.188989	0.143412	0.348719	0.118835	0.674621	0.252187	0.452578
631	16.504	596215	217.121	Glucose 1-Phosphate	90.3	HMDB0001586	379		65533	C00103	59-56-3	HXXFSFRBOHSIMQ-VFUOTHLCSA-N	Organic oxygen compounds	Organooxygen compounds	Carbohydrates and carbohydrate conjugates	0.0984754	0.110155	0.0976746	0.0984306	0.0951707	0.102467	0.0984873	0.100216	0.109574	0.108155	0.0460345	0.0570063	0.12562	0.260666	0.123876	0.0846459	0.0754805	0.301566	0.0598875	0.0708599	0.189234	0.101818	0.0884307	0.034435	0.0743079	0.0525583	0.304533	0.0684248	0.042769	0.0762673	0.0445605	0.117114	2.51156	0.0644007
635	16.537	597339	174.128	N-Acetylputrescine	94.7	HMDB0002064	3252		122356	C02714	18233-70-0	KLZGKIDSEJWEDW-UHFFFAOYSA-N	Organic acids and derivatives	Carboximidic acids and derivatives	Carboximidic acids	1.65376	1.23058	1.55149	1.5303	1.68045	1.65815	1.36782	1.27196	1.19819	1.1172	1.0739	3.68489	0.266968	0.662089	1.04446	1.76621	0.751132	0.492739	0.564706	2.75787	0.604253	0.205568	0.878672	0.338371	0.611481	0.670754	0.180208	0.0470949	2.56604	1.4769	0.0336802	0.154363	0.0308855	0.242948
636	16.545	597612	192.14	3-Hydroxyanthranilic Acid	73.5	HMDB0001476	3275		86	C00632	548-93-6	WJXSWCUQABXPFS-UHFFFAOYSA-N	Benzenoids	Benzene and substituted derivatives	Benzoic acids and derivatives	0.365776	0.324066	0.366469	0.362747	0.356684	0.348202	0.337379	0.339984	0.329002	0.330288	0.234245	0.03911	0.0257341	0.058726	0.238478	0.145545	0.241976	0.0783308	0.246633	0.043001	0.311831	0.00727246	0.109604	0.0700432	0.226545	0.438182	0.0122212	0.00588852	0.173077	0.182861	0.0121147	0.0807769	0.0210111	0.102245
637	16.545	597612	179.11	Desaminotyrosine	99	HMDB0002199	4148		10394	C01744	501-97-3	NMHMNPHRMNGLLB-UHFFFAOYSA-N	Phenylpropanoids and polyketides	Phenylpropanoic acids	Unclassified	0.536524	0.477285	0.535377	0.530398	0.522491	0.510913	0.49532	0.494497	0.490464	0.489622	0.349925	0.0512094	0.0353947	0.0833001	0.354352	0.213476	0.364076	0.0941293	0.362133	0.0571393	0.44709	0.0130662	0.150804	0.0947186	0.333052	0.641171	0.0172636	0.00771537	0.23581	0.274569	0.0146755	0.113769	0.0187563	0.140315
643	16.61	599826	292.162	Ribonic Acid	93	HMDB0000867	3290		5460677	C01685	642-98-8	QXKAIJAYHKCRRA-BXXZVTAOSA-N	Organic oxygen compounds	Organooxygen compounds	Carbohydrates and carbohydrate conjugates	0.0610541	0.0586052	0.0605372	0.0595495	0.0564667	0.0567045	0.0567315	0.0586948	0.0657795	0.060512	0.0129878	0.0475097	0.0264533	0.386963	0.0133581	0.184767	0.0291831	0.396688	0.0339291	0.0865739	0.26654	1.45206	0.157563	0.0177846	0.0348022	0.0456873	0.359138	0.0207401	0.00939782	0.0117714	0.0196305	0.00881288	0.0159335	0.0190893
644	16.611	599860	297.115	Vanillic Acid	85.4	HMDB0000484	5471		8468	C06672	121-34-6	WKOLLVMJNQIZCI-UHFFFAOYSA-N	Benzenoids	Benzene and substituted derivatives	Benzoic acids and derivatives	0.0107769	0.0107034	0.0114902	0.0106128	0.00991647	0.0116566	0.00976975	0.012857	0.0108554	0.0105201	0.0067925	0.00965997	0.0106696	0.0313531	0.0076266	0.0162719	0.00700298	0.0346066	0.00752792	0.0112667	0.0218069	0.0165179	0.0113371	0.0103766	0.00738934	0.0129727	0.01412	0.01263	0.00783521	0.0160262	0.0107854	0.0147771	0.00753948	0.00770075
646	16.634	600644	116.081	Phenylephrine	81.6	HMDB0002182	699		6041	C07441	59-42-7	SONNWYBIRXJNDC-VIFPVBQESA-N	Benzenoids	Phenols	1-hydroxy-4-unsubstituted benzenoids	0.105032	0.0440639	0.111363	0.116425	0.0828809	0.0858704	0.0532882	0.0732136	0.0552009	0.0537476	0.0274784	0.150826	0.183724	0.0146461	0.0474791	0.0814944	0.0285931	0.0149942	0.0255039	0.2401	0.0293597	0.0259084	0.0252266	0.00788589	0.0180189	0.394192	0.0272654	0.0507659	0.07542	0.0581225	0.0094236	0.00965376	0.0105435	0.243501
650	16.687	602450	156.093	L-Glutamine	96.6	HMDB0000641	18		5961	C00064	56-85-9	ZDXPYRJPNDTMRX-VKHMYHEASA-N	Organic acids and derivatives	Carboxylic acids and derivatives	Amino acids, peptides, and analogues	0.0442359	0.00981116	0.0296832	0.0311881	0.0373061	0.0337154	0.0132396	0.00744064	0.0100954	0.0069164	0.00479734	0.0486224	0.0188498	0.00495392	0.00450304	0.000530458	0.000530458	0.000530458	0.000530458	0.0293334	0.000530458	0.000530458	0.000530458	0.000530458	0.000530458	0.0414494	0.00737263	0.000530458	0.0073733	0.0116635	0.000530458	0.00445444	0.0102183	0.0587459
652	16.709	603200	267.149	P-Hydroxymandelic Acid	93.6	HMDB0000822	5785		328	C11527	1198-84-1	YHXHKYRQLYQUIH-UHFFFAOYSA-N	Benzenoids	Phenols	1-hydroxy-2-unsubstituted benzenoids	0.0118313	0.0112226	0.0120848	0.0118673	0.0121061	0.0121756	0.0111141	0.0117737	0.0119356	0.0112076	0.0135683	0.0124197	0.000530458	0.0430986	0.0129666	0.00937009	0.00474872	0.0409403	0.00497493	0.0148789	0.0150226	0.00469277	0.00912274	0.00682369	0.00469121	0.00647663	0.0133439	0.0194756	0.00753509	0.0294569	0.00670574	0.00431797	0.00845721	0.00540759
655	16.725	603745	200.13	O-Phosphoethanolamine	89.3	HMDB0000224	54		1015	C00346	1071-23-4	SUHOOTKUPISOBE-UHFFFAOYSA-N	Organic acids and derivatives	Organic phosphoric acids and derivatives	Phosphate esters	0.0303243	0.0166553	0.0293663	0.0289789	0.0238781	0.0236537	0.0188441	0.0196246	0.0195945	0.0174542	0.0189994	0.127796	0.0279064	0.00896002	0.0165441	0.00971362	0.015591	0.00668268	0.0148333	0.111969	0.011036	0.00712505	0.00707433	0.000530458	0.0123804	0.0430526	0.0140704	0.0199497	0.0186202	0.00671892	0.00859137	0.00977951	0.030847	0.0828533
658	16.771	605312	158.14	Leucylglycine	84.5	HMDB0028929			79070			LESXFEZIFXFIQR-UHFFFAOYSA-N	Organic acids and derivatives	Carboxylic acids and derivatives	Amino acids, peptides, and analogues	0.0697545	0.0309502	0.0695866	0.0728356	0.0555878	0.0519218	0.0370664	0.0430908	0.0352711	0.033503	0.0233026	0.134117	0.105938	0.0117289	0.0286509	0.047084	0.0149886	0.00861407	0.0105801	0.172228	0.0217053	0.000530458	0.00805258	0.00641609	0.00846086	0.15915	0.0438489	0.0256766	0.0563329	0.0635061	0.00497002	0.00481831	0.0111339	0.116482
660	16.814	606777	277.158	1-(3-Methyl-4h-1,4-Benzothiazin-2-Yl)Ethanone	84.2				595774			WBZVLPUFAVZNKB-UHFFFAOYSA-N	Unclassified	Unclassified	Unclassified	0.0562724	0.0469187	0.0588382	0.0564894	0.0524745	0.0526789	0.050852	0.0493621	0.0482223	0.0466128	0.0188306	0.0438741	0.00489246	0.0096408	0.0206727	0.0150189	0.00600906	0.00810134	0.00661501	0.0376115	0.0117456	0.0113988	0.00492346	0.00508216	0.006233	0.0140441	0.0408257	0.169425	0.00655025	0.00800229	0.0189388	0.00550477	0.0407342	0.31484
663	16.861	608378	231.146	3'-O-[3'-O-(5'-Adenylyl)-5'-Cytidylyl]Cytidine	77.2				446781			SYSZGJKBOHEMPB-FIVCZYLNSA-N	Unclassified	Unclassified	Unclassified	0.0509718	0.0101482	0.0503045	0.0516358	0.00878065	0.00819062	0.0478418	0.0472974	0.0487036	0.0468663	0.00682325	0.0110841	0.0885482	0.0461485	0.00581613	0.0338176	0.0120581	0.0472364	0.0137546	0.0088009	0.0134978	0.0543044	0.0252602	0.00731438	0.0121965	0.0182579	0.37851	0.000530458	0.0274604	0.0440816	0.0127209	0.0154445	0.0188059	0.0122644
670	16.921	610423	243.127	L-Fucitol	80.8	HMDB0304954			445724			SKCKOFZKJLZSFA-KCDKBNATSA-N	Organic oxygen compounds	Organooxygen compounds	Carbohydrates and carbohydrate conjugates	0.0130635	0.00785294	0.0115661	0.0106597	0.0104725	0.0102721	0.00777332	0.00925051	0.00901178	0.0090884	0.016947	0.0181	0.0336363	0.0145779	0.0173743	0.00552982	0.00934449	0.0120874	0.00833652	0.0175858	0.000530458	0.0129246	0.0159188	0.0259171	0.00601799	0.0487069	0.0120863	0.00605985	0.000530458	0.0056753	0.000530458	0.00441164	0.0109392	0.00800637
671	16.94	611070	216.14	N-Acetyl-L-Glutamic Acid	87.4	HMDB0001138	3325		70914	C00624	1188-37-0	RFMMMVDNIPUKGG-YFKPBYRVSA-N	Organic acids and derivatives	Carboxylic acids and derivatives	Amino acids, peptides, and analogues	0.0196298	0.00475337	0.0163594	0.016793	0.00965935	0.0101891	0.0125799	0.00697594	0.00631576	0.00582151	0.00482847	0.0107601	0.0340063	0.0111574	0.00486438	0.000530458	0.00465404	0.0117607	0.00693079	0.00694703	0.012214	0.000530458	0.00507675	0.00716376	0.000530458	0.0153182	0.00880971	0.013323	0.000530458	0.0115987	0.00500894	0.00592113	0.0089686	0.0174384
674	16.97	612092	317.185	Azelaic Acid	93.9	HMDB0000784	5750	LMFA01170054	2266	C08261	123-99-9	BDJRBEYXGGNYIS-UHFFFAOYSA-N	Lipids and lipid-like molecules	Fatty Acyls	Fatty acids and conjugates	0.0301724	0.0256144	0.0310431	0.029984	0.0275301	0.0275071	0.0243796	0.0244736	0.0261313	0.0242671	0.0130357	0.0606189	0.0128696	0.00974432	0.0118872	0.0173401	0.0122036	0.0116787	0.0119893	0.052159	0.0136853	0.0177111	0.0166991	0.0184033	0.0130854	0.0367268	0.0126642	0.0973171	0.0172797	0.020286	0.0194372	0.0166872	0.0370879	0.0452163
683	17.047	614716	204.12	Shikimic Acid	95.2	HMDB0003070	338		8742	C00493	138-59-0	JXOHGGNKMLTUBP-HSUXUTPPSA-N	Organic oxygen compounds	Organooxygen compounds	Alcohols and polyols	0.0623238	0.0726549	0.0626126	0.0595292	0.0650429	0.0622278	0.0675274	0.0629651	0.0843385	0.10312	0.0520352	0.0551395	0.0627232	0.149269	0.0542228	0.14722	0.0685017	0.164083	0.0746564	0.0764245	0.0708579	0.116214	0.180467	0.0301148	0.0981207	0.0959788	2.11449	0.0444819	0.0693219	0.0668945	0.0532475	0.0669891	0.0301828	0.0691211
686	17.089	616147	217.13	1,2,4,5-Cyclohexanetetrol	88.6							RDIDGZFQASQXBU-UHFFFAOYSA-N	Organic oxygen compounds	Organooxygen compounds	Alcohols and polyols	0.067774	0.0704818	0.0629966	0.0642479	0.0665635	0.0657392	0.0712222	0.0643873	0.0739687	0.0639473	0.0338809	0.0371247	0.198183	0.101843	0.0390689	0.088056	0.0393934	0.120491	0.0407748	0.0447009	0.0481936	0.0740491	0.15703	0.0422918	0.0414877	0.0834873	0.576066	0.0417997	0.0570657	0.0671892	0.0238665	0.172724	0.0506613	0.0382058
687	17.095	616351	142.117	2,5-Diaminopentanoic Acid	96.9	HMDB0000214	27	LMFA01100057	389	C01602	70-26-8	AHLPHDHHMVZTML-UHFFFAOYSA-N	Organic acids and derivatives	Carboxylic acids and derivatives	Amino acids, peptides, and analogues	1.03163	0.868596	1.03887	1.0482	1.00997	1.00776	0.915458	0.942107	0.967618	0.891802	0.436172	0.492078	0.734956	1.86117	0.505409	0.194542	0.174025	1.81156	0.173936	0.49418	0.230125	0.394419	0.520434	0.120278	0.11615	1.40677	15.4655	0.358778	0.581931	0.328441	0.0685772	0.256914	0.0738589	0.473052
688	17.097	616419	147.05	D-Threo-Isocitric Acid	71.7	HMDB0001874	3328		5318532	C00451	6061-97-8	ODBLHEXUDAPZAU-ZAFYKAAXSA-N	Organic acids and derivatives	Carboxylic acids and derivatives	Tricarboxylic acids and derivatives	0.133519	0.118667	0.141452	0.138656	0.135595	0.132845	0.128113	0.123988	0.134379	0.121356	0.0609516	0.0852039	0.123839	0.259187	0.0710949	0.217066	0.00671548	0.25577	0.0432984	0.0865542	0.0570187	0.166097	0.15202	0.0468084	0.0423348	0.179467	2.0958	0.055439	0.0877081	0.0592539	0.0374594	0.101989	0.0261856	0.0741986
691	17.139	617850	191.109	2,6-Di-O-Methyl-D-Galactopyranose	74.4				91699070			CJUQCEZPMNQPIV-CGRSDTJUSA-N	Unclassified	Unclassified	Unclassified	0.0322328	0.0421456	0.0342889	0.0328759	0.0367386	0.037186	0.0425641	0.0427429	0.0456388	0.0149302	0.00563777	0.00503069	0.0696082	0.0558693	0.00760998	0.0171068	0.0163449	0.0526668	0.0180447	0.0267975	0.0169124	0.0178017	0.0446219	0.00858338	0.0197773	0.0397109	0.350185	0.015649	0.00514188	0.00555789	0.0148997	0.0331692	0.0158879	0.01396
692	17.164	618702	144.119	Valylvaline	92.4	HMDB0029140	23988		107475		3918-94-3	KRNYOVHEKOBTEF-YUMQZZPRSA-N	Organic acids and derivatives	Carboxylic acids and derivatives	Amino acids, peptides, and analogues	0.267258	0.15286	0.257372	0.258767	0.233476	0.224341	0.168421	0.187024	0.162434	0.14893	0.0905418	0.29883	0.383988	0.0327545	0.108013	0.245727	0.0601558	0.0250334	0.042694	0.441286	0.0543181	0.0185073	0.0443204	0.0313582	0.0388876	0.58657	0.106465	0.127269	0.0463464	0.257507	0.0361634	0.0291198	0.0353888	0.410757
693	17.173	619009	174.08	3,4,5,6-Tetrahydroxy-2-Methoxyhexanal	94.7				560150			QRAXLHLYZJCAKB-UHFFFAOYSA-N	Unclassified	Unclassified	Unclassified	0.0462238	0.0879059	0.0502591	0.0599253	0.0676845	0.0606782	0.0685939	0.075892	0.0804766	0.0783413	0.18425	0.751239	0.0368899	0.000530458	0.184392	0.017059	0.0462927	0.000530458	0.050831	0.839177	0.00975152	0.0210106	0.00699194	0.0294762	0.0449695	0.182949	0.106376	0.000530458	0.652277	0.28357	0.0234365	0.0065842	0.0101931	0.0154484
694	17.176	619111	273.13	Citric Acid	96.7	HMDB0000094	124		311	C00158	77-92-9	KRKNYBCHXYNGOX-UHFFFAOYSA-N	Organic acids and derivatives	Carboxylic acids and derivatives	Tricarboxylic acids and derivatives	0.0766085	0.0507609	0.0780229	0.0734695	0.0668595	0.0637653	0.0584281	0.0584579	0.0605422	0.0519073	0.132308	0.0241402	0.0572224	0.191578	0.14339	0.0709241	0.0169746	0.173219	0.0201561	0.0389611	0.323591	0.0231838	0.0238494	0.0970652	0.0216253	0.0468287	0.174232	0.0320345	0.0393788	0.0518907	0.0123058	0.00955411	0.130201	0.0798861
696	17.194	619724	218.172	7-Propyl-1h-Indole-2,3-Dione	72.6				583824			SMRPGQVXPNCTFA-UHFFFAOYSA-N	Unclassified	Unclassified	Unclassified	0.166661	0.102731	0.16563	0.163463	0.140204	0.137139	0.109427	0.117325	0.109024	0.101795	0.0840196	0.172383	0.265635	0.0887585	0.104386	0.4077	0.0393142	0.0845916	0.0324762	0.224182	0.116355	0.0326619	0.105881	0.0185682	0.0254988	0.491798	0.180778	0.0684938	0.198597	0.131621	0.0274635	0.0210878	0.0715369	0.262628
698	17.201	619963	260.154	Quebrachitol	92.9		44659		151108		642-38-6	DSCFFEYYQKSRSV-MBXCVVGISA-N	Organic oxygen compounds	Organooxygen compounds	Alcohols and polyols	0.0391669	0.0557593	0.0610408	0.0581971	0.0575353	0.0572854	0.0544698	0.0360454	0.063548	0.054125	0.00599602	0.000530458	0.00490814	0.308246	0.00639643	0.487003	0.00460259	0.317867	0.00966189	0.000530458	0.165615	0.0417324	0.436595	0.0128821	0.000530458	0.15567	0.274044	0.00722542	0.85986	0.0180707	0.000530458	0.000530458	0.00888214	0.00538256
699	17.205	620099	231.16	3-Deoxyhexitol	93				560035			RUIACMUVCHMOMF-UHFFFAOYSA-N	Unclassified	Unclassified	Unclassified	0.0447062	0.0424184	0.0444979	0.0450988	0.0416592	0.0415838	0.0430262	0.0413791	0.0423683	0.0424817	0.0325167	0.00666135	0.0189018	0.0591746	0.0335274	1.41027	0.0157105	0.0606771	0.0164489	0.00599772	0.0766475	0.0222697	0.0196691	0.00738248	0.0129238	0.0117412	0.0852467	0.0056632	0.185164	0.000530458	0.00659098	0.00581344	0.0204198	0.0135471
701	17.235	621121	193.05	Protocatechuic Acid	95	HMDB0001856	3277		72	C00230	99-50-3	YQUVCSBJEUQKSH-UHFFFAOYSA-N	Benzenoids	Benzene and substituted derivatives	Benzoic acids and derivatives	0.0437675	0.0410021	0.044248	0.0424326	0.0418199	0.0397916	0.0387075	0.0400123	0.0420777	0.0385126	0.015021	0.0165942	0.00919989	0.0653395	0.00874379	0.102976	0.0155949	0.0663772	0.0189979	0.017081	0.054625	0.0341789	0.0354817	0.00665956	0.0155298	0.0220928	0.033063	0.0199334	0.163372	0.0300005	0.0799675	0.0933255	0.0222648	0.0167739
702	17.238	621224	116.081	Phosphoserine	79.5	HMDB0000272	297		68841	C01005	407-41-0	BZQFBWGGLXLEPQ-REOHCLBHSA-N	Organic acids and derivatives	Carboxylic acids and derivatives	Amino acids, peptides, and analogues	0.107272	0.0410299	0.105853	0.107945	0.0808285	0.0729711	0.049154	0.0519234	0.0492361	0.040948	0.113264	0.0847932	0.411877	0.0223003	0.0387654	0.242417	0.099215	0.0207243	0.0958466	0.111437	0.0490642	0.0701514	0.0144805	0.03183	0.0849769	0.135181	0.0545817	0.0200702	0.347894	0.0754077	0.000530458	0.0366043	0.00660578	0.0974729
703	17.274	622450	157.124	Citrulline	92.3	HMDB0000904	16		9750	C00327	372-75-8	RHGKLRLOHDJJDR-BYPYZUCNSA-N	Organic acids and derivatives	Carboxylic acids and derivatives	Amino acids, peptides, and analogues	0.150298	0.101819	0.140237	0.1414	0.143563	0.145004	0.121578	0.114322	0.110321	0.101291	0.0729086	0.318202	0.229656	0.0710275	0.0914279	0.203296	0.0941105	0.0609658	0.0780554	0.359218	0.132387	0.0274695	0.0959322	0.0434507	0.0668533	0.402061	0.176268	0.0564723	0.285457	0.205899	0.0178942	0.0386587	0.046554	0.174355
704	17.288	622927	265.12	Hypoxanthine	96.3	HMDB0000157	83		790	C00262	68-94-0	FDGQSTZJBFJUBT-UHFFFAOYSA-N	Organoheterocyclic compounds	Imidazopyrimidines	Purines and purine derivatives	0.58213	0.393591	0.514221	0.549877	0.443959	0.456595	0.383646	0.425658	0.388894	0.367818	0.508277	0.708301	0.599702	0.14315	0.519528	0.382626	0.409815	0.157851	0.367188	0.675499	0.211649	0.138528	0.205958	0.242987	0.313797	0.842392	0.184102	0.263106	0.631846	0.684387	0.263065	0.222837	0.253857	0.599169
705	17.296	623200	174.163	Cadaverine	91.6	HMDB0002322	3236		273	C01672	462-94-2	VHRGRCVQAFMJIZ-UHFFFAOYSA-N	Organic nitrogen compounds	Organonitrogen compounds	Amines	14.8489	14.9981	14.5915	14.7839	14.7543	14.5463	14.8104	14.5206	14.4285	14.6089	12.5289	13.0834	3.71468	14.2841	12.5014	21.9942	12.7955	14.5163	12.8555	11.0877	18.6049	8.07858	17.0264	4.32104	12.1569	18.681	0.110772	0.0535044	0.36918	0.906885	0.184541	5.45597	0.77268	24.3503
706	17.297	623234	174.21	1-Deoxy-D-Glucitol	78.7	HMDB0041500	95885	LMFA05000598	3429		18545-96-5	SKCKOFZKJLZSFA-UHFFFAOYSA-N	Organic oxygen compounds	Organooxygen compounds	Carbohydrates and carbohydrate conjugates	14.8489	14.9981	14.5915	14.7839	14.7543	14.5745	14.8104	14.5206	14.4463	14.6089	12.5289	13.0834	3.71468	14.2841	12.5138	21.9942	12.8019	14.5163	12.8555	11.0877	18.6049	8.07858	17.0342	4.32139	12.1569	18.681	0.110772	0.0535044	0.371738	0.916765	0.184541	5.45618	0.773148	24.3503
707	17.346	624903	384.187	3,4-Dihydroxybenzeneacetic Acid	94.4	HMDB0001336	968		547	C01161	102-32-9	CFFZDZCDUFSOFZ-UHFFFAOYSA-N	Benzenoids	Phenols	Benzenediols	0.0100392	0.00872424	0.0101601	0.0104765	0.00964747	0.00963289	0.00966582	0.00958977	0.00965929	0.011953	0.0341988	0.00453417	0.000530458	0.000530458	0.0325245	0.0473716	0.164256	0.000530458	0.165557	0.0166787	0.000530458	0.000530458	0.00562791	0.00501542	0.0976911	0.000530458	0.000530458	0.000530458	0.0154508	0.000530458	0.000530458	0.000530458	0.000530458	0.0060491
712	17.392	626471	217.14	Udp-N-Acetylglucosamine	89.7	HMDB0000290	5281	LMSL01010002	445675	C00043	528-04-1	LFTYTUAZOPRMMI-CFRASDGPSA-N	Nucleosides, nucleotides, and analogues	Pyrimidine nucleotides	Pyrimidine nucleotide sugars	0.150984	0.154449	0.142133	0.144527	0.138303	0.136558	0.151636	0.143785	0.152375	0.169362	0.0352621	0.0201037	0.29146	0.170911	0.0406145	0.0567717	0.678533	0.169555	0.718056	0.0463678	0.43835	0.140374	0.374865	0.221774	0.715781	0.116625	0.626874	0.060918	0.0806915	0.169219	0.321431	0.744704	0.30679	0.0743404
717	17.431	627800	156.087	Succinylacetone	78.9	HMDB0000635	4154		5312		51568-18-4	WYEPBHZLDUPIOD-UHFFFAOYSA-N	Organic acids and derivatives	Keto acids and derivatives	Medium-chain keto acids and derivatives	0.0536485	0.0347388	0.0552638	0.0531821	0.0544843	0.0570169	0.0386058	0.0426616	0.0368473	0.0329591	0.0283219	0.103639	0.0797998	0.01719	0.0390085	0.0333892	0.0267618	0.0118551	0.0186714	0.124311	0.0405777	0.0136064	0.0179538	0.0187242	0.0166907	0.104396	0.0440209	0.0463218	0.0660348	0.0696084	0.0135593	0.0208626	0.0125488	0.100937
719	17.448	628379	157.077	D-Tagatose	86.7	HMDB0003418	58151		439312	C00795	87-81-0	LKDRXBCSQODPBY-OEXCPVAWSA-N	Organic oxygen compounds	Organooxygen compounds	Carbohydrates and carbohydrate conjugates	0.014494	0.0123519	0.0143182	0.0192628	0.0233503	0.0249993	0.0145583	0.0108835	0.0117914	0.0108555	0.0175196	0.0144035	0.0252565	0.00490378	0.0156226	0.0140964	0.026831	0.000530458	0.0211079	0.016255	0.01176	0.00485776	0.0163315	0.00699703	0.019262	0.0213394	0.0077855	0.00776461	0.0153541	0.0598879	0.0138499	0.0549309	0.00693637	0.029359
722	17.456	628651	307.205	Psicose	82							BJHIKXHVCXFQLS-PUFIMZNGSA-N	Organic oxygen compounds	Organooxygen compounds	Carbohydrates and carbohydrate conjugates	0.00719103	0.00667372	0.00627785	0.00662976	0.00688596	0.00669357	0.00586732	0.00610135	0.00580503	0.00644809	0.00501412	0.00447845	0.000530458	0.0181619	0.00492672	0.015348	0.000530458	0.017189	0.00734169	0.00945812	0.0385652	0.00739323	0.017418	0.000530458	0.000530458	0.000530458	0.0304063	0.00640775	0.000530458	0.0065597	0.000530458	0.000530458	0.000530458	0.000530458
723	17.459	628754	217.15	3-O-Methyl-Beta-D-Glucopyranose	78				83246			SCBBSJMAPKXHAH-OVHBTUCOSA-N	Unclassified	Unclassified	Unclassified	0.0254885	0.0199787	0.0251549	0.00581239	0.0183665	0.0205958	0.0229274	0.0234385	0.018285	0.0249388	0.0243835	0.00822839	0.296391	0.179065	0.0212109	0.0655211	0.693339	0.0342885	0.729167	0.0110082	0.444812	0.0285857	0.043723	0.237716	0.761691	0.119887	0.684741	0.0191217	0.0987324	0.200268	0.325444	0.766781	0.318136	0.0872227
724	17.459	628754	174.126	Glycyl-Glycine	89.8	HMDB0011733	62458		11163	C02037	556-50-3	YMAWOPBAYDPSLA-UHFFFAOYSA-N	Organic acids and derivatives	Carboxylic acids and derivatives	Amino acids, peptides, and analogues	0.340079	0.235971	0.308624	0.28841	0.308645	0.305469	0.270461	0.212583	0.229695	0.212193	0.218427	0.751532	0.011281	0.0564764	0.206474	0.429446	0.137073	0.0376383	0.097258	0.468794	0.0488834	0.0171589	0.0432035	0.0662099	0.103476	0.0377809	0.000530458	0.000530458	0.713744	0.484676	0.0115515	0.0146005	0.000530458	0.0375999
728	17.501	630185	245.138	2,4-Dihydroxypentanedioic Acid	90.8				13644070			FTWPXBYNGOWCHI-UHFFFAOYSA-N	Unclassified	Unclassified	Unclassified	0.042562	0.0378553	0.0407382	0.0401676	0.0401673	0.0369141	0.0364701	0.0399597	0.0396062	0.0418238	0.0405513	0.0276867	0.138625	0.0598275	0.0410895	0.132396	0.0763717	0.0605001	0.0789019	0.0232255	0.0265574	0.132201	0.140388	0.000530458	0.0828658	0.0168769	0.058802	0.00523319	0.0203112	0.000530458	0.00493471	0.0067356	0.000530458	0.00562883
729	17.501	630185	147.08	D-Fucitol	86				15559381			SKCKOFZKJLZSFA-DPYQTVNSSA-N	Unclassified	Unclassified	Unclassified	0.034133	0.0305883	0.0376402	0.0395984	0.0269859	0.0234594	0.0205226	0.030654	0.029269	0.0268395	0.033534	0.0586562	0.0514495	1.04868	0.0359233	0.0817924	0.0175768	1.04595	0.0183243	0.0449837	0.410926	0.0438372	0.112831	0.000530458	0.0310752	0.00779793	0.000530458	0.0129564	0.0364913	0.0402193	0.0230365	0.0114601	0.176019	0.0472619
730	17.517	630730	290.153	2,8-Quinolinediol	85.6	HMDB0240311	66378		97250	C06342	15450-76-7	ZXZKYYHTWHJHFT-UHFFFAOYSA-N	Organoheterocyclic compounds	Quinolines and derivatives	Quinolones and derivatives	0.0719984	0.0459181	0.0723119	0.066858	0.0596365	0.0580158	0.0506745	0.0526018	0.0488301	0.0455274	0.0285425	0.019369	0.00463422	0.263719	0.0293738	0.0920128	0.00852353	0.239161	0.00892861	0.0116142	0.0222873	0.0055864	0.17274	0.0137857	0.0151928	0.0555031	0.0337397	0.0174098	0.00847843	0.00838372	0.0305422	0.10329	0.00857237	0.193368
737	17.561	632229	266.132	P-Aminobenzoic Acid	84.5	HMDB0001392	3261		978	C00568	150-13-0	ALYNCZNDIQEVRV-UHFFFAOYSA-N	Benzenoids	Benzene and substituted derivatives	Benzoic acids and derivatives	0.0100946	0.00745093	0.00863853	0.0104644	0.00779428	0.00881971	0.00879958	0.00766879	0.00725557	0.00870189	0.00481259	0.0168746	0.0157977	0.0149512	0.000530458	0.0067014	0.00594573	0.014819	0.000530458	0.0142723	0.0280734	0.0372133	0.000530458	0.000530458	0.000530458	0.0206335	0.026737	0.0174456	0.000530458	0.000530458	0.000530458	0.00514151	0.0179985	0.016333
741	17.581	632910	345.23	Quinic Acid	93.3		3329		6508	C00296	77-95-2	AAWZDTNXLSGCEK-LNVDRNJUSA-N	Organic oxygen compounds	Organooxygen compounds	Alcohols and polyols	0.451797	0.424052	0.457042	0.448691	0.429556	0.423835	0.415676	0.427104	0.447286	0.422758	0.0324275	0.0628053	0.0695231	0.690376	0.0485548	0.0551622	0.0334324	0.71639	0.0499601	0.0743724	0.299559	0.127017	0.140067	0.0205152	0.0293956	0.0547109	16.6513	0.39117	0.141795	0.0556188	0.0552865	0.014682	0.24203	0.0443878
742	17.589	633183	285.245	Myristic Acid	93.4	HMDB0000806	196	LMFA01010014	11005	C06424	544-63-8	TUNFSRHWOTWDNC-UHFFFAOYSA-N	Lipids and lipid-like molecules	Fatty Acyls	Fatty acids and conjugates	0.218517	0.217849	0.219004	0.217177	0.214411	0.000530458	0.21128	0.225831	0.218706	0.218751	0.0300021	0.0799681	0.0259771	0.0367102	0.0274315	0.0331862	0.0246273	0.0535601	0.040132	0.106811	0.0556548	0.0434258	0.0325552	0.0541763	0.0357054	0.0343181	0.115799	0.0606847	0.027977	0.0330674	0.0354876	0.0162099	0.0542997	0.0956218
743	17.598	633490	267.16	3-(3-Hydroxyphenyl)-3-Hydroxypropanoic Acid	92.8	HMDB0002643	6729		102959		3247-75-4	KHTAGVZHYUZYMF-UHFFFAOYSA-N	Phenylpropanoids and polyketides	Phenylpropanoic acids	Unclassified	0.0240078	0.0206572	0.0235342	0.0223089	0.0228155	0.0230869	0.0226121	0.0217727	0.0276421	0.0210019	0.000530458	0.00854419	0.00926677	0.00528393	0.000530458	0.0126193	0.000530458	0.00614836	0.000530458	0.00676503	0.0138092	0.0213496	0.00627322	0.000530458	0.000530458	0.0078053	0.173354	0.0201737	0.0105912	0.00465996	0.000530458	0.000530458	0.00631773	0.0116958
746	17.614	634035	243.155	1,5-Anhydrohexitol	85.1	HMDB0244228			219984			MPCAJMNYNOGXPB-UHFFFAOYSA-N	Organic oxygen compounds	Organooxygen compounds	Carbohydrates and carbohydrate conjugates	0.0850653	0.0797801	0.0860397	0.0830917	0.0826921	0.0827217	0.0810651	0.0808511	0.0868731	0.0820474	0.030223	0.247853	0.125206	0.0370075	0.0302515	0.759587	0.150649	0.0417286	0.159056	0.236184	0.0273436	0.0411591	0.130395	0.0317602	0.154711	0.0749384	0.688426	0.0250239	0.031191	0.0797534	0.0159082	0.0375911	0.0202631	0.0510378
752	17.692	636692	204.15	5-Dehydro-D-Fructose	83.4		65512		99513	C00273		AWQIYVPBMVSGCL-PHDIDXHHSA-N	Organic oxygen compounds	Organooxygen compounds	Carbohydrates and carbohydrate conjugates	0.0313345	0.0575351	0.0476237	0.0306401	0.0362284	0.0541552	0.0534905	0.0582666	0.0556313	0.0592511	0.0327888	0.0420755	0.000530458	0.000530458	0.0270711	0.147776	0.0652903	0.0428863	0.0687025	0.0376135	0.03038	0.13695	0.127119	0.0282536	0.0678923	0.000530458	0.0244506	0.00568247	0.0230407	0.000530458	0.00603069	0.0525716	0.0955057	0.0346972
753	17.701	636999	285.286	1-Pentadecanol	78	HMDB0013299	46145	LMFA05000194	12397		629-76-5	REIUXOLGHVXAEO-UHFFFAOYSA-N	Lipids and lipid-like molecules	Fatty Acyls	Fatty alcohols	0.00665352	0.00687119	0.00700867	0.00707918	0.00698356	0.00734523	0.0064782	0.00685946	0.00643348	0.00720748	0.000530458	0.00443234	0.000530458	0.000530458	0.000530458	0.000530458	0.000530458	0.000530458	0.000530458	0.000530458	0.000530458	0.000530458	0.000530458	0.000530458	0.000530458	0.00829159	0.0047844	0.00556176	0.000530458	0.000530458	0.000530458	0.000530458	0.0139281	0.00615922
755	17.705	637135	205.17	1,2-O-Isopropylidene-D-Glucofuranose	72.7	HMDB0242729			219905			BGGCXQKYCBBHAH-UHFFFAOYSA-N	Organic oxygen compounds	Organooxygen compounds	Ethers	0.0548474	0.099404	0.000530458	0.0535694	0.0239569	0.0542745	0.0612418	0.0502776	0.0297294	0.0506492	0.0579315	0.126766	0.000530458	0.0304836	0.057886	0.000530458	0.0774604	0.0296891	0.0882585	0.114818	0.036335	0.0591012	0.154943	0.0473075	0.10649	0.0673444	0.0278215	0.000530458	0.0590347	0.0574803	0.000530458	0.0946772	0.000530458	0.113107
756	17.712	637374	173.09	Dehydroascorbic Acid	78.6	HMDB0001264	342		440667	C05422	490-83-5	SBJKKFFYIZUCET-JLAZNSOCSA-N	Organoheterocyclic compounds	Lactones	Gamma butyrolactones	0.0311687	0.0274729	0.0277794	0.0303296	0.0263898	0.0266759	0.0274279	0.0242215	0.026859	0.0246347	0.0140584	0.0282188	0.0141839	0.0202754	0.0135977	0.067586	0.0223564	0.020449	0.0237811	0.0183555	0.0109046	0.018007	0.0635459	0.00678518	0.0212291	0.0223858	0.000530458	0.000530458	0.014358	0.0185115	0.0217885	0.0338129	0.0516277	0.0222021
759	17.731	638021	302.187	Fructose	80.7	HMDB0000660	135		439709	C02336	53188-23-1	RFSUNEUAIZKAJO-ARQDHWQXSA-N	Organic oxygen compounds	Organooxygen compounds	Carbohydrates and carbohydrate conjugates	0.0233696	0.0127082	0.0235165	0.0216182	0.0246285	0.0189907	0.0158419	0.0155618	0.0176154	0.0143769	0.0215902	0.0444708	0.0289355	0.0183294	0.0242182	0.0192089	0.0133241	0.0136422	0.0137022	0.048355	0.0144151	0.0132212	0.0182182	0.00699184	0.0138554	0.0131483	0.0223275	0.000530458	0.0156092	0.00973408	0.00646815	0.00852958	0.0107773	0.00758506
764	17.781	639725	217.12	Allose	87.4	HMDB0001151	348		439507	C01582	6038-51-3	WQZGKKKJIJFFOK-IVMDWMLBSA-N	Organic oxygen compounds	Organooxygen compounds	Carbohydrates and carbohydrate conjugates	0.0468408	0.328543	0.332419	0.331088	0.047655	0.0464362	0.315017	0.0470847	0.35281	0.327813	0.200993	0.303391	0.0797383	0.0833922	0.194142	1.14552	0.384569	0.0850589	0.400219	0.17609	0.128052	0.236199	1.13616	0.106964	0.390165	0.0988796	0.142747	0.000530458	0.208228	0.282615	0.367453	0.577227	0.892933	0.236871
776	17.879	643064	307.186	D-Fructose	97.2				2723872			LKDRXBCSQODPBY-VRPWFDPXSA-N	Unclassified	Unclassified	Unclassified	0.200468	0.185275	0.199	0.195451	0.190379	0.187548	0.185855	0.188096	0.185812	0.185804	0.105956	0.182764	0.0543104	0.155799	0.106659	0.659978	0.242198	0.16072	0.251069	0.10993	0.0743729	0.16162	0.624349	0.0453549	0.243598	0.186869	0.0273696	0.00782622	0.116319	0.183791	0.243925	0.436587	0.581091	0.148544
778	17.884	643234	437.23	Sorbose	74.7		65598		439192	C01452	3615-39-2	LKDRXBCSQODPBY-AMVSKUEXSA-N	Organic oxygen compounds	Organooxygen compounds	Carbohydrates and carbohydrate conjugates	0.00715377	0.00726471	0.0073532	0.00706607	0.0078532	0.00724346	0.00814824	0.00764328	0.00649476	0.00814412	0.000530458	0.000530458	0.00803742	0.009835	0.000530458	0.00977771	0.00766095	0.0107551	0.00732178	0.00571416	0.0236072	0.00991455	0.0140711	0.00575852	0.0100377	0.00971066	0.0290436	0.000530458	0.00717837	0.00972035	0.00594802	0.0258581	0.00799792	0.000530458
781	17.918	644393	204.133	Methyl-Beta-Galactopyranoside	96.5							HOVAGTYPODGVJG-VOQCIKJUSA-N	Organic oxygen compounds	Organooxygen compounds	Carbohydrates and carbohydrate conjugates	2.94018	2.87324	2.93022	2.89132	2.86279	2.8565	2.86004	2.87493	2.86185	2.88605	1.85296	0.452128	4.37742	6.92961	1.83361	1.37533	2.88791	7.22485	2.97095	0.863574	2.08015	3.2112	1.45919	4.32784	4.71541	2.95509	0.802449	0.493038	4.01233	7.13115	3.67697	13.0413	0.943358	7.14788
784	17.934	644938	319.184	Galactose	92.7	HMDB0000143			439357	C00984	3646-73-9	WQZGKKKJIJFFOK-PHYPRBDBSA-N	Organic oxygen compounds	Organooxygen compounds	Carbohydrates and carbohydrate conjugates	0.352797	0.324898	0.349568	0.334901	0.330172	0.333241	0.315649	0.324913	0.326642	1.16944	0.220992	0.478959	0.71996	0.122677	0.224124	0.313467	0.424739	0.125231	0.503063	0.316478	0.618705	0.128125	1.73982	0.150662	0.500021	0.49932	0.160859	0.433003	0.213054	0.586642	0.727104	0.300718	0.121487	0.405187
785	17.949	645449	318.191	1,2-Anhydro-Myo-Inositol	83.9				119054			ZHMWOVGZCINIHW-FTYOSCRSSA-N	Unclassified	Unclassified	Unclassified	0.0470557	0.0446633	0.0471097	0.0477089	0.0456383	0.0463437	0.0440519	0.0436124	0.0674599	0.046129	0.0139873	0.0185173	0.0287273	0.0354639	0.0137119	0.0189092	0.0161731	0.0347408	0.0197522	0.0201687	0.128118	0.0216363	0.032372	0.0246743	0.0252598	0.0353204	0.293734	0.0184577	0.0290568	0.0430876	0.014053	0.071811	0.0313865	0.0453099
786	17.955	645653	174.13	Histamine	93.6	HMDB0000870	68		774	C00388	51-45-6	NTYJJOPFIAHURM-UHFFFAOYSA-N	Organic nitrogen compounds	Organonitrogen compounds	Amines	2.57117	1.52797	2.38072	2.28947	2.27532	2.24036	1.88642	1.48046	1.53733	1.38582	0.449021	1.7754	1.1644	1.01602	0.455333	1.18983	0.641911	0.763802	0.482531	1.09544	0.397787	0.276764	0.984009	0.149387	0.515949	4.97261	0.014157	0.0199067	0.0999645	0.108017	0.0363992	1.28818	0.0268293	3.34631
787	17.96	645824	297.17	Vanillylmandelic Acid	80	HMDB0000291	697		1245	C05584	55-10-7	CGQCWMIAEPEHNQ-UHFFFAOYSA-N	Benzenoids	Phenols	Methoxyphenols	0.00606421	0.00429355	0.00561937	0.0063993	0.00548159	0.0054639	0.00505642	0.00510762	0.0047625	0.00470854	0.000530458	0.0063757	0.00604351	0.0177882	0.00461069	0.00558476	0.000530458	0.0173855	0.000530458	0.00507755	0.00928409	0.00581616	0.000530458	0.000530458	0.000530458	0.00810408	0.0146857	0.000530458	0.00540376	0.00516188	0.000530458	0.000530458	0.000530458	0.00601424
792	17.991	646880	204.131	D-Galactose	95.6	HMDB0000143	134		6036	C00124	59-23-4	WQZGKKKJIJFFOK-SVZMEOIVSA-N	Organic oxygen compounds	Organooxygen compounds	Carbohydrates and carbohydrate conjugates	0.711389	0.679438	0.694422	0.707629	0.684569	0.676563	0.671087	0.675281	0.717607	0.742475	0.770892	0.17641	4.51686	2.08835	0.795195	0.976704	9.436	2.16776	9.87658	0.238402	1.82591	3.21112	7.46712	4.34851	9.6522	1.41547	0.803027	0.151839	1.23562	3.86675	4.06967	7.59241	0.256832	1.0158
793	18.018	647800	264.142	Adenine	94.5	HMDB0000034	85		190	C00147	73-24-5	GFFGJBXGBJISGV-UHFFFAOYSA-N	Organoheterocyclic compounds	Imidazopyrimidines	Purines and purine derivatives	0.381376	0.262141	0.329155	0.318936	0.325104	0.367692	0.277606	0.281265	0.299264	0.265831	0.0822936	0.379639	0.165654	0.190626	0.0865571	0.165042	0.113153	0.176654	0.112384	0.129553	0.0419466	0.147859	0.0783222	0.0798424	0.116275	0.415634	0.0637753	0.0648591	0.0611306	0.0760295	0.0632533	0.0121227	0.0825149	0.138364
795	18.061	649265	228.23	L-(-)-Sorbose	70.3		321868		6904			BJHIKXHVCXFQLS-OTWZMJIISA-N	Organic oxygen compounds	Organooxygen compounds	Carbohydrates and carbohydrate conjugates	0.0389301	0.039033	0.0375721	0.0383433	0.0381084	0.0448731	0.049872	0.0277119	0.034278	0.0395364	0.0336421	0.00877247	0.0488148	0.0233591	0.0294703	0.0379026	0.0189313	0.0255091	0.0209225	0.0125619	0.0235907	0.0210513	0.0404722	0.0432622	0.00893042	0.0337643	0.0107128	0.00596184	0.0348087	0.0165664	0.0151015	0.0248377	0.0286032	0.0475501
797	18.071	649606	319.24	D-(+)-Mannose	94.5		136		18950	C00159	3458-28-4	WQZGKKKJIJFFOK-QTVWNMPRSA-N	Organic oxygen compounds	Organooxygen compounds	Carbohydrates and carbohydrate conjugates	14.4069	13.8498	14.4726	14.4946	14.1973	13.9102	13.6069	13.6809	13.702	13.8502	18.1755	2.30898	12.3795	6.61381	17.9483	17.0906	26.7222	6.89488	27.8503	1.53801	7.13775	6.18016	20.5494	11.5479	25.3937	8.08082	0.454368	1.17338	9.29736	30.2214	20.083	27.213	8.31731	15.5904
805	18.162	652706	204.13	Meglumine	93.5	HMDB0240291	4045		8567		6284-40-8	MBBZMMPHUWSWHV-BDVNFPICSA-N	Organic oxygen compounds	Organooxygen compounds	Carbohydrates and carbohydrate conjugates	0.456983	0.337559	0.464313	0.447731	0.402906	0.379752	0.33578	0.354	0.346018	0.324766	0.261365	0.541617	1.70567	0.361155	0.289343	0.827422	0.166493	0.317687	0.119044	0.798849	0.200133	0.653419	0.483278	0.101721	0.147167	1.22327	0.352077	0.264497	0.643912	0.284708	0.479771	2.53475	0.857082	0.579235
806	18.163	652740	217.13	Triethylenetetramine	84.1	HMDB0259196	43361		5565	C07166		VILCJCGEZXAXTO-UHFFFAOYSA-N	Organic nitrogen compounds	Organonitrogen compounds	Amines	0.04589	0.0366418	0.0398439	0.0511453	0.0507666	0.0489029	0.0524452	0.0397048	0.0439963	0.0398327	0.0249142	0.0219849	0.099197	0.0982913	0.0226962	0.135138	8.9352	0.0979856	0.0234317	0.014881	0.0281963	0.133634	6.47142	0.0380243	0.024378	0.152859	0.0239668	0.0419821	0.0685435	10.4946	0.0964846	9.3935	0.221479	0.0584106
813	18.201	654035	179.106	Hydroxyphenyllactic Acid	95.8	HMDB0000755	34515		9378	C03672	306-23-0	JVGVDSSUAVXRDY-UHFFFAOYSA-N	Phenylpropanoids and polyketides	Phenylpropanoic acids	Unclassified	0.411664	0.338791	0.41794	0.399394	0.372781	0.353243	0.399897	0.376442	0.369263	0.350689	0.731605	0.377082	0.369075	2.47047	0.730953	0.20146	0.228006	2.42363	0.391953	0.500314	0.679531	1.01426	1.70756	0.534836	0.325013	0.251911	0.113989	0.301676	0.50883	0.435436	0.187264	0.314282	0.197752	0.119294
818	18.26	656045	209.132	Dihydroferulic Acid	90.6	HMDB0062121	3803		14340		1135-23-5	BOLQJTPHPSDZHR-UHFFFAOYSA-N	Phenylpropanoids and polyketides	Phenylpropanoic acids	Unclassified	0.0557773	0.0462648	0.0544136	0.0532169	0.0512567	0.0512223	0.0489503	0.0502726	0.0464826	0.0462835	0.0180151	0.00511239	0.0111978	0.00781387	0.0180127	0.212534	0.0314914	0.00998903	0.0316603	0.000530458	0.111217	0.0297984	0.0457575	0.0182279	0.030867	0.0115145	0.000530458	0.00668698	0.0113113	0.198022	0.019717	0.0481056	0.0122023	0.0182651
824	18.296	657272	205.14	Glucose	94.9	HMDB0304632			5793	C00031		WQZGKKKJIJFFOK-GASJEMHNSA-N	Organic oxygen compounds	Organooxygen compounds	Carbohydrates and carbohydrate conjugates	2.71482	2.51013	2.68269	2.66937	2.5527	2.51404	2.44947	2.51539	2.4887	2.53565	3.39933	0.595506	2.44223	1.06859	3.40778	3.86597	6.71634	1.1103	6.94305	0.217867	1.22416	1.05915	4.35065	2.02194	5.87544	1.41118	0.138118	0.263736	1.64522	8.46767	3.97398	7.52169	1.32516	2.82
826	18.298	657340	319.198	D-Glucose	97.5	HMDB0000122			64689	C00221	492-61-5	WQZGKKKJIJFFOK-VFUOTHLCSA-N	Organic oxygen compounds	Organooxygen compounds	Carbohydrates and carbohydrate conjugates	3.64042	3.34469	3.62079	3.5713	3.40852	3.37225	3.30516	3.38578	3.33838	3.39816	4.59621	0.501176	3.26926	1.37623	4.61447	5.14632	8.90062	1.41518	9.46316	0.533232	1.59353	1.39817	5.87765	2.73205	8.05194	1.88316	0.103007	0.336718	2.21456	11.3494	5.36163	10.0977	1.78987	3.7536
827	18.305	657578	319.18	Gluconolactone	82.4	HMDB0000150	353		7027	C00198	90-80-2	PHOQVHQSTUBQQK-SQOUGZDYSA-N	Organic oxygen compounds	Organooxygen compounds	Carbohydrates and carbohydrate conjugates	3.64749	3.35105	3.62823	3.57814	3.4152	3.37958	3.31333	3.39329	3.34778	3.40598	4.60123	0.776774	3.27756	1.37857	4.62026	5.15141	8.90062	1.42133	9.48158	0.533367	1.59684	1.40538	5.88885	2.73603	8.06429	1.88333	0.0969861	0.338559	2.21477	11.3494	5.3697	10.1068	1.79308	3.75926
831	18.337	658669	327.134	Syringic Acid	86.2	HMDB0002085	2256		10742	C10833	530-57-4	JMSVCTWVEWCHDZ-UHFFFAOYSA-N	Benzenoids	Benzene and substituted derivatives	Benzoic acids and derivatives	0.00707354	0.00529291	0.00757725	0.00699184	0.00665569	0.00615246	0.00748527	0.00617573	0.00595798	0.00607446	0.00874324	0.00718499	0.0218348	0.0201575	0.00437694	0.0195585	0.00800729	0.0243811	0.00561505	0.00596805	0.0106614	0.0153149	0.0134596	0.0103274	0.000530458	0.00977343	0.0116567	0.0107816	0.01893	0.0137508	0.00739622	0.000530458	0.00453563	0.00665046
834	18.367	659691	174.141	Tyramine	92.2	HMDB0000306	60		5610	C00483	51-67-2	DZGWFCGJZKJUFP-UHFFFAOYSA-N	Benzenoids	Benzene and substituted derivatives	Phenethylamines	8.15035	7.31867	8.05917	8.09683	7.97356	7.91867	7.55557	7.33858	7.39304	7.19049	2.85804	12.7376	24.8032	8.55055	3.04128	14.4564	2.56658	8.45172	2.15024	12.2446	15.9367	2.15207	1.16886	2.07857	1.86777	10.6635	14.143	3.61476	11.0224	7.88281	0.825357	1.11254	1.46768	10.9032
835	18.374	659929	174.135	L-Lysine	91.7	HMDB0000182	25		5962	C00047	56-87-1	KDXKERNSBIXSRK-YFKPBYRVSA-N	Organic acids and derivatives	Carboxylic acids and derivatives	Amino acids, peptides, and analogues	8.16662	7.32509	8.11307	8.12032	8.01072	7.92611	7.56663	7.3681	7.40316	7.19574	2.79405	12.5561	24.8221	8.54761	3.0501	14.4923	2.4662	8.45085	2.03484	12.0514	15.9307	2.15179	1.18031	2.04463	1.78708	11.3512	15.8029	3.53737	11.0389	7.74043	0.80889	1.11627	1.43008	10.9243
837	18.387	660372	218.171	L-(+)-Gulose	88.6	HMDB0012326	64618		10130220	C15923	6027-89-0	WQZGKKKJIJFFOK-QRXFDPRISA-N	Organic oxygen compounds	Organooxygen compounds	Carbohydrates and carbohydrate conjugates	0.648266	0.479771	0.657312	0.644113	0.606306	0.593327	0.521357	0.523106	0.502653	0.469466	0.385671	1.06987	1.30124	0.204588	0.411266	0.528927	0.244595	0.180396	0.199199	1.28854	0.398004	0.0818072	0.126576	0.178161	0.171541	1.80671	1.38829	0.438132	1.16126	0.810226	0.110477	0.0846447	0.125976	0.816213
840	18.448	662451	299.272	Isopentadecylic Acid	81.1	HMDB0061707	4288	LMFA01020009	151014			ZOCYQVNGROEVLU-UHFFFAOYSA-N	Lipids and lipid-like molecules	Fatty Acyls	Fatty acids and conjugates	0.0583143	0.0532365	0.0567379	0.0570446	0.0555585	0.0552286	0.0550299	0.0543499	0.0530554	0.0493706	0.0105575	0.0814582	0.0209851	0.00585997	0.0127763	0.0174017	0.00625093	0.000530458	0.00499106	0.0845788	0.0147123	0.000530458	0.00920726	0.00524641	0.00508352	0.00872083	0.00941849	0.18057	0.00737371	0.0184548	0.0071807	0.00415923	0.135314	0.0393186
842	18.458	662791	355.18	3,4-Dihydroxymandelic Acid	85.1	HMDB0001866	696		85782	C05580	775-01-9	RGHMISIYKIHAJW-UHFFFAOYSA-N	Benzenoids	Phenols	Benzenediols	0.00591069	0.00427317	0.00554411	0.00527388	0.00520255	0.00462952	0.00428752	0.00435418	0.00453433	0.00410151	0.000530458	0.0081388	0.000530458	0.000530458	0.000530458	0.00578379	0.000530458	0.000530458	0.000530458	0.0111345	0.000530458	0.000530458	0.00570219	0.000530458	0.000530458	0.0079496	0.0134606	0.0106064	0.0057805	0.00441044	0.000530458	0.000530458	0.00685197	0.00927324
844	18.482	663609	144.117	L-Iditol	87.3	HMDB0011632	62390		5460044	C01507	488-45-9	FBPFZTCFMRRESA-UNTFVMJOSA-N	Organic oxygen compounds	Organooxygen compounds	Carbohydrates and carbohydrate conjugates	0.102903	0.0443285	0.098033	0.0943286	0.0784592	0.0719124	0.0535337	0.0563331	0.0514767	0.046934	0.0349498	0.1457	0.1751	0.0193016	0.0410155	0.0488368	0.0149629	0.0174235	0.0146602	0.219066	0.0425432	0.01239	0.0179059	0.00960407	0.00953056	0.173261	0.0532954	0.055821	0.149248	0.0909912	0.00798598	0.0134616	0.0217163	0.121749
848	18.504	664359	131.065	Beta-D-Glucosamine	81.6	HMDB0030091	266		441477	C08349	14257-69-3	MSWZFWKMSRAUBD-QZABAPFNSA-N	Organic oxygen compounds	Organooxygen compounds	Carbohydrates and carbohydrate conjugates	0.0407485	0.0299666	0.0384563	0.0328289	0.0336252	0.0307301	0.0301748	0.0313383	0.0302747	0.0315977	0.0143707	0.0134383	0.00810193	0.0497307	0.0146463	0.0431013	0.0191411	0.0492679	0.0239425	0.0173649	0.0405462	0.0860175	0.0936294	0.0262837	0.0276693	0.0607275	0.0133666	0.00831503	0.00686336	0.0273073	0.0342941	0.032066	0.0348881	0.108004
849	18.514	664700	158.143	Nicothiazone	78.3		314853		6474573			ABWLRVJYVVQTGQ-BJMVGYQFSA-N	Organoheterocyclic compounds	Pyridines and derivatives	Unclassified	0.146664	0.0776695	0.148545	0.142225	0.124207	0.118007	0.0869268	0.0897322	0.0830547	0.0733061	0.0684182	0.165678	0.299485	0.0274442	0.0802461	0.108392	0.0371732	0.019526	0.0285903	0.249311	0.0529838	0.00814245	0.0246442	0.0173363	0.0223629	0.326534	0.117222	0.0700698	0.168104	0.183755	0.0146273	0.0117058	0.0108221	0.16548
850	18.526	665108	159.106	Talose	85.5				441035			WQZGKKKJIJFFOK-WHZQZERISA-N	Unclassified	Unclassified	Unclassified	0.054609	0.035883	0.0484289	0.0477899	0.0453763	0.0526309	0.0360079	0.0349674	0.0376544	0.0348195	0.0271189	0.0541949	0.0521146	0.0325744	0.0250373	0.0570899	0.0173362	0.0324354	0.0158412	0.0548543	0.0381378	0.0192486	0.0425753	0.0112601	0.0171456	0.0756592	0.036414	0.0215448	0.0818581	0.0506211	0.0184386	0.0213611	0.0641335	0.102344
851	18.535	665415	319.19	Sorbitol	94.6	HMDB0000247	143		5780	C00794	50-70-4	FBPFZTCFMRRESA-JGWLITMVSA-N	Organic oxygen compounds	Organooxygen compounds	Carbohydrates and carbohydrate conjugates	0.0291285	0.0251671	0.0291227	0.0288225	0.026994	0.0265168	0.0278246	0.0260018	0.0253129	0.025721	0.0105171	0.0212174	0.0147375	0.102146	0.0119532	0.647806	0.00997677	0.105146	0.0111225	0.0231125	0.041641	0.03386	0.0728306	0.00895637	0.0134789	0.0242361	0.100197	0.00795156	0.030343	0.0126711	0.00997386	0.0237841	0.0474729	0.0614903
852	18.546	665790	333.168	Pectin	92.3	HMDB0003402	6916		441476	C08348	9000-69-5	AEMOLEFTQBMNLQ-DTEWXJGMSA-N	Organic oxygen compounds	Organooxygen compounds	Carbohydrates and carbohydrate conjugates	0.16989	0.149411	0.168723	0.166411	0.156821	0.153497	0.152674	0.150503	0.149486	0.149491	0.0332999	0.095625	0.203569	0.243245	0.0372798	0.114871	0.107259	0.247508	0.115845	0.0991043	0.455964	0.114247	0.68205	0.0216769	0.14647	0.0406179	0.61791	0.0852763	0.124732	0.285763	0.0741725	0.0213542	0.11383	0.0624795
853	18.549	665892	204.148	Methyl Beta-D-Glucopyranoside	87.1	HMDB0029965			445238		709-50-2	HOVAGTYPODGVJG-XUUWZHRGSA-N	Organic oxygen compounds	Organooxygen compounds	Carbohydrates and carbohydrate conjugates	0.338553	0.176883	0.337376	0.32955	0.279689	0.264989	0.204423	0.210859	0.191074	0.161428	0.13655	0.407682	0.853202	0.156533	0.165245	0.281901	0.185198	0.109537	0.175888	0.516364	0.205996	0.0791817	0.152906	0.051459	0.221495	0.979562	0.301617	0.0630403	0.677222	0.301497	0.0734203	0.0781886	0.0574574	0.526787
856	18.56	666267	154.105	L-Histidine	86.6	HMDB0000177	21		6274	C00135	71-00-1	HNDVDQJCIGZPNO-YFKPBYRVSA-N	Organic acids and derivatives	Carboxylic acids and derivatives	Amino acids, peptides, and analogues	0.323708	0.0432795	0.302191	0.261179	0.182402	0.111577	0.0666302	0.0663199	0.056841	0.0417282	0.000530458	0.361489	0.165756	0.113782	0.031015	0.000530458	0.000530458	0.000530458	0.000530458	0.554789	0.580021	0.000530458	0.000530458	0.000530458	0.000530458	0.208411	2.39545	0.000530458	0.135473	0.115106	0.000530458	0.000530458	0.000530458	0.144466
861	18.606	667834	159.099	(6e)-6-Hydroxyiminohexane-1,2,3,4,5-Pentol	86.9				5366876			FQDOAQMGAIINEJ-LREOWRDNSA-N	Unclassified	Unclassified	Unclassified	0.0462871	0.0416707	0.0419844	0.0412559	0.038197	0.045105	0.0356398	0.0395901	0.0413227	0.0418351	0.0178279	0.0357216	0.0119161	0.00741779	0.0190713	0.0332877	0.0165733	0.00866056	0.0175101	0.0248181	0.0190474	0.0154811	0.0436924	0.0186565	0.0221103	0.0484127	0.000530458	0.000530458	0.0197413	0.0340482	0.0296363	0.0524587	0.0710556	0.162514
865	18.657	669651	338.207	Benzylmalonic Acid	77.9		329626		12031			JAEJSNFTJMYIEF-UHFFFAOYSA-N	Phenylpropanoids and polyketides	Phenylpropanoic acids	Unclassified	0.0259224	0.0268457	0.024927	0.0251582	0.0244053	0.025017	0.0227491	0.0242891	0.0216406	0.0227912	0.00438599	0.0106845	0.000530458	0.000530458	0.00562907	0.000530458	0.000530458	0.000530458	0.000530458	0.0112925	0.000530458	0.000530458	0.0103024	0.000530458	0.000530458	0.0139137	0.000530458	0.0214507	0.00845478	0.00713828	0.030517	0.000530458	0.00409675	0.321489
868	18.683	670619	218.155	L-Tyrosine	96.1	HMDB0000158	34		6057	C00082	60-18-4	OUYCCCASQSFEME-QMMMGPOBSA-N	Organic acids and derivatives	Carboxylic acids and derivatives	Amino acids, peptides, and analogues	5.26476	4.41189	5.15801	5.18836	5.01711	4.91084	4.5491	4.66912	4.40489	4.51924	2.57703	13.006	5.89408	2.06681	2.90756	0.950378	3.81136	1.98347	3.42003	15.9949	3.61405	0.0785087	7.6681	2.50609	3.61257	11.9672	2.50345	3.81231	14.4028	10.6359	0.977395	1.24185	2.19285	2.78718
869	18.714	671773	332.222	Aldehydo-L-Iduronate	73	HMDB0062783			152867			IAJILQKETJEXLJ-UHFFFAOYSA-N	Organic oxygen compounds	Organooxygen compounds	Carbohydrates and carbohydrate conjugates	0.0330955	0.0228161	0.0317944	0.032273	0.0294343	0.0287094	0.0247234	0.0247845	0.0239441	0.020031	0.0216283	0.0326258	0.0750745	0.0107522	0.0246273	0.0344981	0.0185886	0.0121763	0.018724	0.0373113	0.0173979	0.00944696	0.0166217	0.00968707	0.0155878	0.11549	0.0328708	0.0247235	0.0494367	0.0276481	0.0124604	0.00721667	0.0076155	0.050167
871	18.724	672145	318.18	Conduritol-Beta-Epoxide	92.2				9989541			ZHMWOVGZCINIHW-SPHYCDKFSA-N	Unclassified	Unclassified	Unclassified	0.0703047	0.0675202	0.0670059	0.0676775	0.0652466	0.0627679	0.0682819	0.066597	0.0960266	0.0725703	0.0237008	0.000530458	0.00926309	0.0707076	0.0255697	0.0136696	0.000530458	0.0737608	0.000530458	0.000530458	0.228221	0.0985695	0.1697	0.00798303	0.000530458	0.00988692	1.69088	0.0577029	0.0262514	0.00893683	0.000530458	0.0087213	0.000530458	0.000530458
872	18.724	672145	217.145	D-Pinitol	88.7				230881		484-68-4	DSCFFEYYQKSRSV-UHFFFAOYSA-N	Organic oxygen compounds	Organooxygen compounds	Alcohols and polyols	0.0998158	0.094047	0.129235	0.0993977	0.0959427	0.11933	0.0966026	0.0981504	0.143069	0.100555	0.0333609	0.0278482	0.0353312	0.0859949	0.0381051	0.0230607	0.0819185	0.0957247	0.0326035	0.031709	0.207651	0.212924	0.423584	0.0248017	0.0538201	0.036494	1.20294	0.0647552	0.0338643	0.0330369	0.0612783	0.0443675	0.0403033	0.0186289
874	18.754	673262	309.16	4-Pyridoxic Acid	94.9	HMDB0000017	239		6723	C00847	82-82-6	HXACOUQIXZGNBF-UHFFFAOYSA-N	Organoheterocyclic compounds	Pyridines and derivatives	Pyridinecarboxylic acids and derivatives	0.0199091	0.017453	0.0198256	0.0195933	0.0200787	0.0194505	0.0179339	0.018194	0.0180528	0.0177489	0.000530458	0.00854709	0.000530458	0.00481353	0.000530458	0.0129352	0.000530458	0.00498747	0.000530458	0.00788913	0.00485584	0.010227	0.00807904	0.000530458	0.00479721	0.00858074	0.0144885	0.0101641	0.000530458	0.00763358	0.0052665	0.0050366	0.021727	0.00648955
875	18.756	673336	179.067	3,4-Dihydroxyhydrocinnamic Acid	97.1	HMDB0000423	5412		348154	C10447	1078-61-1	DZAUWHJDUNRCTF-UHFFFAOYSA-N	Phenylpropanoids and polyketides	Phenylpropanoic acids	Unclassified	0.0565742	0.0563765	0.058387	0.0571965	0.0555664	0.0588031	0.0577638	0.0566625	0.0580541	0.0639864	0.0305093	0.0165512	0.0490952	0.321761	0.0322119	0.308045	0.365748	0.321863	0.387445	0.0227327	1.27086	0.0139919	0.0446917	0.00536776	0.221079	0.0348897	0.00580443	0.000530458	1.09707	0.791101	0.00735375	0.0332334	0.0102382	0.00768444
879	18.781	674267	299.269	Pentadecylic Acid	89.5	HMDB0000826	4205	LMFA01010015	13849	C16537	1002-84-2	WQEPLUUGTLDZJY-UHFFFAOYSA-N	Lipids and lipid-like molecules	Fatty Acyls	Fatty acids and conjugates	0.0305688	0.0274245	0.0301152	0.0297442	0.0285561	0.0280604	0.0276015	0.0286621	0.0276751	0.0271834	0.00697652	0.0196335	0.0101054	0.000530458	0.00626066	0.0081328	0.000530458	0.000530458	0.000530458	0.0226275	0.0106524	0.000530458	0.000530458	0.00491007	0.000530458	0.0111257	0.00526035	0.11488	0.00847703	0.0133364	0.0057435	0.000530458	0.0478131	0.0280833
880	18.787	674490	203.138	Glucosamine	89.7	HMDB0001514	63216		439213	C00329	3416-24-8	MSWZFWKMSRAUBD-IVMDWMLBSA-N	Organic oxygen compounds	Organooxygen compounds	Carbohydrates and carbohydrate conjugates	0.0328222	0.0247693	0.0288984	0.0299243	0.0329635	0.030095	0.0306815	0.0306187	0.0273862	0.0303364	0.00771182	0.0264997	0.0142746	0.0228969	0.00887311	0.0249099	0.0265901	0.0278712	0.0192185	0.0200555	0.0255728	0.0589673	0.0764116	0.0206976	0.0341934	0.0668162	0.00812979	0.000530458	0.00661366	0.0223062	0.0330971	0.0627227	0.0447149	0.106699
881	18.804	675123	204.13	Methyl 3,4,5-Trihydroxy-6-Methoxyoxane-2-Carboxylate	83.1				228082			DCXMXXNUXSBWDI-UHFFFAOYSA-N	Unclassified	Unclassified	Unclassified	0.0274466	0.0219714	0.0278145	0.0265508	0.0225271	0.0197162	0.0170718	0.0198	0.0497825	0.0197559	0.0233086	0.0283901	0.534253	0.140159	0.0232737	0.239847	0.0500544	0.0336625	0.0153482	0.0190656	0.149133	0.229999	0.121383	0.0287321	0.0542039	0.0260643	0.330323	0.0159584	0.0481271	0.0175958	0.0116736	0.0268662	0.0145643	0.0570719
882	18.814	675495	325.165	4-Hydroxycinnamic Acid	77.1	HMDB0002035	307		637542	C00811	501-98-4	NGSWKAQJJWESNS-ZZXKWVIFSA-N	Phenylpropanoids and polyketides	Cinnamic acids and derivatives	Hydroxycinnamic acids and derivatives	0.0144984	0.0126229	0.0147197	0.014346	0.0157246	0.0181176	0.0107587	0.0131884	0.0107742	0.00999832	0.00802494	0.0301492	0.0288841	0.0112998	0.0118661	0.0160039	0.0097212	0.00763341	0.0048021	0.036154	0.00960059	0.000530458	0.00465215	0.0046126	0.00471837	0.0341561	0.0186582	0.0128353	0.0249438	0.0227745	0.000530458	0.000530458	0.00431003	0.0241337
885	18.855	677022	281.097	Gallic Acid	96.2	HMDB0005807	3295		370	C01424	149-91-7	LNTHITQWFMADLM-UHFFFAOYSA-N	Benzenoids	Benzene and substituted derivatives	Benzoic acids and derivatives	0.0239179	0.0286386	0.0219247	0.0223622	0.0244666	0.0248706	0.0255482	0.0247915	0.0530594	0.0335568	0.0855737	0.0245081	0.00832455	0.215049	0.0730596	0.19462	0.0141365	0.23081	0.0244328	0.0423531	0.300295	0.0277445	0.0210982	0.0140571	0.016579	0.0417057	0.0163027	0.0106794	0.0120005	0.010598	0.00831628	0.00394781	0.00500209	0.0320546
886	18.867	677469	204.15	Alpha-D-Glucose	86.1	HMDB0003345	133		79025	C00267	492-62-6	WQZGKKKJIJFFOK-DVKNGEFBSA-N	Organic oxygen compounds	Organooxygen compounds	Carbohydrates and carbohydrate conjugates	0.225785	0.143502	0.220904	0.212198	0.180086	0.185503	0.153346	0.16102	0.14025	0.143536	0.10368	0.339506	0.522085	0.140159	0.123981	0.247181	0.0780924	0.146379	0.0686357	0.475494	0.147927	0.229999	0.215114	0.0430842	0.0819981	0.468376	0.338324	0.09831	0.330899	0.338473	0.0424709	0.0444125	0.0340397	0.246889
896	18.969	681266	217.14	Galactitol	83.3	HMDB0000107	4179		11850	C01697	608-66-2	FBPFZTCFMRRESA-GUCUJZIJSA-N	Organic oxygen compounds	Organooxygen compounds	Carbohydrates and carbohydrate conjugates	0.0134015	0.0112626	0.012108	0.0135865	0.0121933	0.0116676	0.0117677	0.0111732	0.0128783	0.0129441	0.000530458	0.0096736	0.000530458	0.0220976	0.000530458	0.000530458	0.0520653	0.0196035	0.0586881	0.00688967	0.0279631	0.0564342	0.0102135	0.000530458	0.0559884	0.000530458	0.227921	0.00541037	0.0108424	0.000530458	0.00516013	0.000530458	0.0124223	0.000530458
899	19.02	683164	217.14	Beta-D-Glucopyranuronic Acid	90.3				441478			AEMOLEFTQBMNLQ-QIUUJYRFSA-N	Unclassified	Unclassified	Unclassified	0.0067038	0.0066393	0.00635596	0.0073169	0.0185183	0.00748167	0.0117677	0.00561763	0.00552029	0.00824461	0.00669109	0.000530458	0.0222279	0.0162632	0.00658164	0.000530458	0.057884	0.0146289	0.0112232	0.000530458	0.173287	0.0200967	0.0407835	0.000530458	0.0157034	0.000530458	0.191426	0.00541037	0.0120276	0.0167841	0.00516013	0.000530458	0.00653064	0.00434823
907	19.103	686254	204.13	D-Gulose	93	HMDB0250761			206	C00738		WQZGKKKJIJFFOK-UHFFFAOYSA-N	Organic oxygen compounds	Organooxygen compounds	Carbohydrates and carbohydrate conjugates	0.957474	1.02481	0.945188	0.946443	0.93747	0.919144	0.940918	0.95268	0.967516	1.09373	1.31946	0.0699696	6.69212	2.98896	1.33187	1.17599	0.0131629	3.18875	15.6247	0.269305	3.43823	3.79557	11.7482	4.74961	0.0156972	2.14365	0.916605	0.135103	1.74147	7.72244	7.21757	11.101	0.171605	1.80026
911	19.14	687632	202.131	Indoleacetic Acid	96.3	HMDB0000197	70		802	C00954	87-51-4	SEOVTRFCIGRIMH-UHFFFAOYSA-N	Organoheterocyclic compounds	Indoles and derivatives	Indolyl carboxylic acids and derivatives	0.0984457	0.0745757	0.0941686	0.0922196	0.0883128	0.0886698	0.0828933	0.0774153	0.0723271	0.0714038	0.0224508	0.111766	0.0244058	0.014119	0.0221654	0.496129	0.0184627	0.0108493	0.0115219	0.0838548	0.0258277	0.0280682	0.0120041	0.0102586	0.00831714	0.0690442	0.0121276	0.377406	0.0324816	0.0607502	0.0337102	0.0108501	0.0634652	1.0021
917	19.197	689754	158.12	Meso-Diaminopimelic Acid	86.2	HMDB0242532	352		865	C00666	583-93-7	GMKMEZVLHJARHF-UHFFFAOYSA-N	Organic acids and derivatives	Carboxylic acids and derivatives	Amino acids, peptides, and analogues	0.0408266	0.0185029	0.0396207	0.0395534	0.0335192	0.0298755	0.0203217	0.0224701	0.0216066	0.0180853	0.0109581	0.0858075	0.0898502	0.00711373	0.014107	0.0215511	0.00549584	0.00964129	0.00474006	0.125625	0.0162797	0.000530458	0.00621933	0.00611995	0.000530458	0.0905274	0.023281	0.0186693	0.0672387	0.0428727	0.000530458	0.00504233	0.00920379	0.0415522
918	19.201	689903	217.155	Galactonic Acid	92.3	HMDB0000565	3336		128869	C00880	13382-27-9	RGHNJXZEOKUKBD-MGCNEYSASA-N	Organic acids and derivatives	Hydroxy acids and derivatives	Medium-chain hydroxy acids and derivatives	0.0464822	0.0369324	0.0467357	0.0465395	0.0403675	0.0395827	0.0361769	0.0383065	0.0432943	0.0380877	0.0262104	0.0521677	0.028426	0.168359	0.0429465	0.131997	0.0243363	0.18146	0.0357627	0.0629396	0.0233474	0.0407471	0.0635797	0.155054	0.0363296	0.0943871	0.385078	0.0109574	0.0077528	0.0412792	0.0252806	0.0186691	0.0185772	0.014115
922	19.251	691764	156.091	L-Gulonic Acid	78.7				6857417			RGHNJXZEOKUKBD-QTBDOELSSA-N	Unclassified	Unclassified	Unclassified	0.0630562	0.0527522	0.0602572	0.0616528	0.0644036	0.0711087	0.0490234	0.0597381	0.0477988	0.0456958	0.0367014	0.126931	0.0877863	0.0256175	0.0429498	0.0578186	0.0361474	0.0203404	0.0250636	0.147062	0.0539149	0.01515	0.0141149	0.0214165	0.0240706	0.148781	0.0434889	0.0754406	0.102793	0.0789749	0.0199088	0.0141656	0.0197477	0.107409
925	19.284	692993	174.124	Glycylproline	86.1	HMDB0000721	23672		3013625		704-15-4	KZNQNBZMBZJQJO-YFKPBYRVSA-N	Organic acids and derivatives	Carboxylic acids and derivatives	Amino acids, peptides, and analogues	0.0520723	0.0325499	0.0485913	0.0474959	0.0449988	0.0456587	0.0371747	0.0303881	0.0292096	0.0296674	0.0178692	0.0717838	0.0476649	0.0319003	0.0236971	0.0530551	0.0531783	0.0335438	0.0348201	0.0762951	0.0545703	0.0777928	0.0500339	0.00870257	0.0361577	0.13107	0.0541512	0.0354784	0.0440795	0.0963306	0.00862771	0.0115841	0.0183589	0.0402431
928	19.317	694221	291.164	Pantothenic Acid	99.6	HMDB0000210	241		6613	C00864	79-83-4	GHOKWGTUZJEAQD-ZETCQYMHSA-N	Organic oxygen compounds	Organooxygen compounds	Alcohols and polyols	0.145281	0.112858	0.142619	0.140225	0.139893	0.123318	0.113582	0.136912	0.112849	0.108634	0.268082	0.353353	0.816219	0.0329333	0.277015	0.0455625	0.0489383	0.0209308	0.0331419	0.194574	0.0785219	0.0435675	0.128082	0.0524482	0.0326192	0.074548	0.0240952	0.102662	0.390394	0.165051	0.0538142	0.0123922	0.0422133	0.110356
930	19.337	694966	116.99	6,10,14-Trimethyl-2-Pentadecanol	72.6				530418			HTUZNQGPJMIELO-UHFFFAOYSA-N	Unclassified	Unclassified	Unclassified	0.0735356	0.0547569	0.0701688	0.0721909	0.0792301	0.0545756	0.0539489	0.0593863	0.0709893	0.0568427	0.125136	0.00708853	0.389074	0.0255926	0.000530458	0.0264506	0.00838079	0.0198874	0.00856873	0.00820198	0.000530458	0.0212655	0.0482089	0.026058	0.00698498	0.0293456	0.0165378	0.0721047	0.191851	0.0049009	0.0291822	0.00681442	0.0213551	0.0475821
932	19.383	696678	174.126	N2-Acetylornithine	93.2	HMDB0003357	3303		439232	C00437	6205-08-9	JRLGPAXAGHMNOL-LURJTMIESA-N	Organic acids and derivatives	Carboxylic acids and derivatives	Amino acids, peptides, and analogues	0.176549	0.32612	0.186955	0.205108	0.225821	0.235069	0.252467	0.264887	0.291804	0.312715	0.207823	2.0667	0.0624119	0.00753646	0.215399	0.238081	1.80155	0.00738657	1.95794	2.08721	0.375326	0.194785	0.0426226	0.0196245	1.85738	0.104054	0.0127499	0.0359238	0.0248773	0.026565	0.00613881	0.0232714	0.017691	0.049642
938	19.438	698726	293.22	3,4-Dimethoxyphenylethylamine	72.4	HMDB0041806	3790		8421		120-20-7	ANOUKFYBOAKOIR-UHFFFAOYSA-N	Benzenoids	Benzene and substituted derivatives	Methoxybenzenes	0.0185582	0.0175596	0.0195741	0.0189036	0.0185499	0.0187448	0.0185323	0.0182349	0.0183013	0.019387	0.0140053	0.0154208	0.0144701	0.0584964	0.014405	0.0109449	0.0109418	0.0621708	0.0129809	0.0133146	0.013933	0.0467128	0.0206963	0.0124913	0.0154136	0.0175103	0.151136	0.0151596	0.0178844	0.0214757	0.0157534	0.00778715	0.0104051	0.0113304
940	19.457	699433	230.136	L-Gluconic Acid	73.2	HMDB0253886			604	C15930		RGHNJXZEOKUKBD-UHFFFAOYSA-N	Organic acids and derivatives	Hydroxy acids and derivatives	Medium-chain hydroxy acids and derivatives	0.0195841	0.0120308	0.018242	0.0177754	0.0183495	0.0167912	0.0138437	0.0148403	0.0173638	0.0152977	0.000530458	0.0571174	0.0188824	0.00997979	0.00553507	0.00587772	0.00538773	0.0106729	0.00622535	0.054312	0.000530458	0.11549	0.0155909	0.000530458	0.00742203	0.056448	0.0147392	0.000530458	0.0251502	0.00459149	0.000530458	0.0100591	0.000530458	0.0917325
945	19.52	701778	307.152	Pterin	80.3	HMDB0000802	5766		73000	C00715	2236-60-4	HNXQXTQTPAJEJL-UHFFFAOYSA-N	Organoheterocyclic compounds	Pteridines and derivatives	Pterins and derivatives	0.00972748	0.0163864	0.0132267	0.0151301	0.0127163	0.0183231	0.0149356	0.0155559	0.0149385	0.0152706	0.0144506	0.0231732	0.0189378	0.0164037	0.0137503	0.0155843	0.0201574	0.0157743	0.0135515	0.0199023	0.0144852	0.0147127	0.0333864	0.0124448	0.0165289	0.0232131	0.0485826	0.0148852	0.0177536	0.0172089	0.0142762	0.00579963	0.00568381	0.016748
946	19.521	701816	307.16	Ethyl Beta-D-Galactofuranoside	88				11401514			RBAXYQNPTNUFEZ-UIAUGNHASA-N	Unclassified	Unclassified	Unclassified	0.0124287	0.0183765	0.0150721	0.0172216	0.0158719	0.0216556	0.0149356	0.017166	0.0162787	0.0152706	0.0165284	0.023197	0.0209896	0.0152926	0.0137503	0.0169105	0.0194742	0.0146062	0.0123109	0.0207621	0.015346	0.014011	0.0129569	0.0112664	0.0152243	0.0232131	0.0485826	0.0164714	0.0187955	0.0177778	0.013025	0.00529798	0.00568381	0.0210403
947	19.551	702933	147.06	Glucosaminic Acid	81.7		3334		73563	C03752	3646-68-2	UFYKDFXCZBTLOO-TXICZTDVSA-N	Organic acids and derivatives	Carboxylic acids and derivatives	Amino acids, peptides, and analogues	0.0246742	0.0224039	0.0348069	0.0346781	0.0286481	0.0277329	0.0231724	0.0233007	0.033167	0.0221907	0.011747	0.0312263	0.0251309	0.0382568	0.0343832	0.012666	0.0347736	0.0384362	0.037395	0.0414768	0.121147	0.0482836	0.229419	0.0283644	0.080678	0.0647986	0.165988	0.009148	0.0211602	0.0305552	0.0340156	0.0144686	0.000530458	0.0372662
949	19.564	703416	217.13	D-Iditol	82.5	HMDB0250766			453			FBPFZTCFMRRESA-UHFFFAOYSA-N	Organic oxygen compounds	Organooxygen compounds	Carbohydrates and carbohydrate conjugates	0.0264453	0.0262717	0.0267516	0.0261471	0.0241881	0.0235822	0.0199172	0.0231059	0.0407529	0.029651	0.0335132	0.0051353	0.0303256	0.0442247	0.0339557	0.0459925	0.0312791	0.0490145	0.0369659	0.0184604	0.178804	0.0367058	0.490385	0.0259829	0.0575985	0.0865049	0.103645	0.00831759	0.028741	0.0429742	0.0432584	0.0287425	0.000530458	0.0177623
958	19.634	706022	188.142	Urocanic Acid	90.3	HMDB0000301	298		736715	C00785	3465-72-3	LOIYMIARKYCTBW-OWOJBTEDSA-N	Organoheterocyclic compounds	Azoles	Imidazoles	0.00917751	0.0128678	0.0105446	0.0115801	0.0119052	0.0118764	0.0115933	0.0118363	0.0122528	0.0133329	0.0109311	0.0336023	0.0338325	0.000530458	0.011257	0.0154169	0.00722549	0.000530458	0.00728849	0.0578312	0.0066419	0.000530458	0.00556194	0.000530458	0.00611542	0.0460829	0.00778982	0.0151863	0.0236487	0.0257214	0.00712928	0.000530458	0.000530458	0.0191027
961	19.663	707102	204.125	Glucuronic Acid	97.6							AEMOLEFTQBMNLQ-AQKNRBDQSA-N	Organic oxygen compounds	Organooxygen compounds	Carbohydrates and carbohydrate conjugates	0.103009	0.15301	0.107028	0.115735	0.120336	0.123238	0.126698	0.134213	0.143442	0.155276	0.212574	0.02753	0.155506	0.0302356	0.221788	0.12954	0.42755	0.0313382	0.462188	0.0216669	0.0591617	0.0575609	0.266568	0.180605	0.39481	0.070576	0.2119	0.00725045	0.0994772	0.897581	0.217032	0.310544	0.0431279	0.12019
966	19.699	708442	174.131	2-Methoxytyramine	80				3015690			PCRGOGUXNSLMNX-UHFFFAOYSA-N	Unclassified	Unclassified	Unclassified	0.0137247	0.00769663	0.0130957	0.0111672	0.00677097	0.00693108	0.00733454	0.00806857	0.0145507	0.00757028	0.169164	0.0102053	0.0127734	0.000530458	0.117107	0.00584806	0.0244909	0.000530458	0.0296434	0.0110271	1.08478	0.0454597	0.0167352	0.0142209	0.0275553	0.0158462	0.0175882	0.0126349	0.0280302	0.000530458	0.000530458	0.0137136	0.01395	0.0713454
970	19.747	710229	333.167	Galactaric Acid	97.9	HMDB0000639	4227	LMFA01170107	3037582	C00879	526-99-8	DSLZVSRJTYRBFB-DUHBMQHGSA-N	Organic oxygen compounds	Organooxygen compounds	Carbohydrates and carbohydrate conjugates	0.0394447	0.0366966	0.0392886	0.0394351	0.0378683	0.0367684	0.0351725	0.0351146	0.0376831	0.0368014	0.0234382	0.00436991	0.0141802	0.0760287	0.0245125	0.00647603	0.000530458	0.0819679	0.000530458	0.0406958	0.00569688	0.0161649	0.000530458	0.000530458	0.000530458	0.000530458	0.87921	0.000530458	0.000530458	0.0202974	0.0588795	0.000530458	0.0152604	0.000530458
973	19.764	710862	174.124	3-Methoxytyramine	86.8	HMDB0000022	67		1669	C05587	554-52-9	DIVQKHQLANKJQO-UHFFFAOYSA-N	Benzenoids	Phenols	Methoxyphenols	0.0971028	0.0765396	0.0705678	0.0701797	0.0972452	0.095211	0.103782	0.0620188	0.0569383	0.0594557	0.158041	0.158453	0.13562	0.0473613	0.163349	0.0305737	0.0244909	0.05336	0.0296434	0.292779	0.912037	0.0423425	0.0167352	0.0198971	0.0275553	0.066502	0.0697098	0.0496775	0.358851	0.117118	0.0220289	0.00592645	0.0266667	0.119216
975	19.783	711569	353.16	Xanthine	99	HMDB0000292	82		1188	C00385	69-89-6	LRFVTYWOQMYALW-UHFFFAOYSA-N	Organoheterocyclic compounds	Imidazopyrimidines	Purines and purine derivatives	0.544289	0.339357	0.535019	0.523116	0.473267	0.439814	0.337521	0.377894	0.369416	0.330292	0.33121	0.548508	0.430097	0.0651341	0.36541	0.212478	0.206736	0.0788649	0.177035	0.578414	0.102507	0.0913775	0.47828	0.227443	0.15972	0.568535	0.568671	0.552153	0.628106	0.569867	0.173606	0.105956	0.316341	1.15156
979	19.813	712686	355.19	Epinephrine	83.9	HMDB0000068	62		5816	C00788	51-43-4	UCTWMZQNUQWSLP-VIFPVBQESA-N	Benzenoids	Phenols	Benzenediols	0.0635689	0.0957553	0.124922	0.0629175	0.116228	0.0558199	0.0511068	0.0556823	0.0461339	0.0562549	0.127818	0.0348104	0.0350801	0.313599	0.129578	0.032916	0.0271418	0.329695	0.0299865	0.0365009	0.0269786	0.023706	0.0930528	0.0499465	0.0405963	0.126284	0.118737	0.110997	0.148441	0.0425379	0.0361331	0.0229427	0.0653508	0.210097
983	19.852	714138	292.154	2-Keto-L-Gluconate	78.6	HMDB0011732			50	C03342	91548-32-2	VBUYCZFBVCCYFD-UHFFFAOYSA-N	Organic oxygen compounds	Organooxygen compounds	Carbohydrates and carbohydrate conjugates	0.00682198	0.00505748	0.00658638	0.0065677	0.00657351	0.00601791	0.00682476	0.00627739	0.00641694	0.00627328	0.111846	0.000530458	0.00477225	0.0308571	0.11535	0.00888846	0.000530458	0.029371	0.000530458	0.000530458	0.0121451	0.0113469	0.00481712	0.00726638	0.000530458	0.000530458	0.0131383	0.000530458	0.0122801	0.000530458	0.00512451	0.000530458	0.000530458	0.000530458
984	19.858	714362	317.15	Palmitic Acid(D3)	80.4		96756	LMFA01010046	12358530			IPCSVZSSVZVIGE-FIBGUPNXSA-N	Lipids and lipid-like molecules	Fatty Acyls	Fatty acids and conjugates	0.016223	0.0134994	0.0167419	0.00619137	0.0122966	0.00606718	0.0154361	0.0148958	0.015509	0.0163675	0.0108926	0.0413041	0.000530458	0.00742241	0.000530458	0.0105948	0.00767992	0.00775386	0.00712938	0.0343299	0.0100645	0.0141419	0.0186918	0.00845316	0.00728039	0.0141776	0.0094063	0.00588823	0.00549764	0.00545024	0.000530458	0.00530886	0.0141868	0.000530458
985	19.889	715516	313.29	Palmitic Acid	97.1	HMDB0000220	187	LMFA01010001	985	C00249	57-10-3	IPCSVZSSVZVIGE-UHFFFAOYSA-N	Lipids and lipid-like molecules	Fatty Acyls	Fatty acids and conjugates	0.843539	0.752771	0.825432	0.838816	0.813638	0.805752	0.805234	0.850929	0.770849	0.769553	0.231796	0.604681	0.158396	0.120649	0.21643	0.115577	0.0931987	0.138914	0.117352	0.765778	0.186195	0.110747	0.11239	0.152381	0.112736	0.164439	0.142038	0.222288	0.112565	0.160147	0.140914	0.131366	0.265847	0.77412
992	19.95	717787	204.124	Mannobiose	90.4				152109			GUBGYTABKSRVRQ-KWCWEWCRSA-N	Unclassified	Unclassified	Unclassified	0.0217397	0.0171574	0.0214524	0.0193583	0.0226535	0.0201268	0.0197514	0.0172335	0.0209609	0.0203812	0.0102031	0.0479605	0.0298462	0.144767	0.0116086	0.0197334	0.0116031	0.149919	0.0150485	0.0443095	0.0251817	0.0431458	0.0346661	0.00711201	0.0139046	0.0363453	0.135833	0.012096	0.0206783	0.022456	0.0114163	0.0093423	0.00592538	0.0197578
1001	20.022	720467	173.097	Methyl-Alpha-N-Acetyl-D-Galactosamine	91.1				448882			ZEVOCXOZYFLVKN-ZEBDFXRSSA-N	Unclassified	Unclassified	Unclassified	0.0568372	0.0499926	0.049088	0.0553818	0.04629	0.0461401	0.0522814	0.0513642	0.0461303	0.0503709	0.0227664	0.0606465	0.163738	0.00482315	0.0227156	0.037896	0.0116471	0.000530458	0.0119038	0.0453568	0.00823991	0.0125252	0.0122327	0.00621296	0.0119075	0.14862	0.0354223	0.0144115	0.0701164	0.0236458	0.00757536	0.0136063	0.0140927	0.0452292
1015	20.137	724748	174.11	Dopamine	85.6	HMDB0000073	64		681	C03758	62-31-7	VYFYYTLLBUKUHU-UHFFFAOYSA-N	Benzenoids	Phenols	Benzenediols	0.0307779	0.0223062	0.024591	0.0288457	0.0246226	0.0225418	0.0185376	0.0205581	0.0176212	0.0160081	0.393318	0.0262219	0.0384886	0.035127	0.45242	0.0647867	0.00682425	0.0379611	0.00518736	0.00742919	0.0161979	0.0378062	0.0409726	0.000530458	0.0110284	0.0528122	0.0324296	0.0177498	0.0108612	0.0129268	0.000530458	0.00851178	0.012641	0.0357711
1017	20.164	725753	173.06	N-Acetyl-B-D-Galactosamine	85.2	HMDB0000853	5816		440552	C05021	14131-60-3	OVRNDRQMDRJTHS-JAJWTYFOSA-N	Organic oxygen compounds	Organooxygen compounds	Carbohydrates and carbohydrate conjugates	0.0485816	0.025744	0.0276175	0.0455252	0.0386138	0.0482179	0.0477394	0.0358745	0.0338048	0.0254655	0.0176658	0.0245999	0.229592	0.0281264	0.0555577	0.0364595	0.0144392	0.0243961	0.0173269	0.0272435	0.0931602	0.0466122	0.0642013	0.00876068	0.0156649	0.0556729	0.110569	0.024332	0.110517	0.181517	0.0160242	0.0238879	0.0173922	0.0276357
1022	20.211	727503	305.205	Myo-Inositol	94.1		144		892	C00137	87-9-8	CDAISMWEOUEBRE-UHFFFAOYSA-N	Organic oxygen compounds	Organooxygen compounds	Alcohols and polyols	0.925324	0.888588	0.907908	0.90902	0.871824	0.862604	0.879032	0.864738	0.89864	0.902894	0.115228	0.0724514	0.122965	0.158171	0.112259	0.322181	0.191422	0.182095	0.209828	0.0629857	7.30551	0.412408	1.73374	0.102614	0.246109	0.15083	24.0308	1.75264	0.203757	0.132074	0.179165	0.178105	1.00427	0.162949
1023	20.219	727801	202.138	N-Acetyl-B-Glucosaminylamine	95.7	HMDB0001104	6006		439454	C01239		MCGXOCXFFNKASF-FMDGEEDCSA-N	Organic oxygen compounds	Organooxygen compounds	Carbohydrates and carbohydrate conjugates	0.193724	0.155249	0.184892	0.182275	0.167389	0.163652	0.156072	0.15297	0.156041	0.0379197	0.0719133	0.158717	0.667301	0.0144734	0.0765758	0.17049	0.0406089	0.0176757	0.0448193	0.0814764	0.032029	0.0550757	0.249131	0.0303384	0.0432157	0.293749	0.0411848	0.020083	0.355882	0.29641	0.0636772	0.0828208	0.0887715	0.161815
1025	20.262	729402	218.18	L-Dopa	85.6	HMDB0000181	42		6047	C00355	59-92-7	WTDRDQBEARUVNC-LURJTMIESA-N	Organic acids and derivatives	Carboxylic acids and derivatives	Amino acids, peptides, and analogues	0.00446648	0.209936	0.0057035	0.00550929	0.00586434	0.0048247	0.00380486	0.00477677	0.00414903	0.000530458	0.0420864	0.0296345	0.112466	0.0330872	0.000530458	0.108383	0.000530458	0.024481	0.000530458	0.0146696	0.000530458	0.0328856	0.0114404	0.000530458	0.000530458	0.0748408	6.3664	0.0071404	0.00568966	0.000530458	0.00907754	0.0540103	0.000530458	0.0781447
1029	20.303	730928	327.17	Trinexapac-Ethyl	71		72347		92421	C18541	95266-40-3	RVKCCVTVZORVGD-UHFFFAOYSA-N	Organic acids and derivatives	Vinylogous acids	Unclassified	0.0189225	0.0140021	0.013579	0.0185669	0.0135159	0.0135132	0.0170804	0.0142836	0.0189895	0.0188786	0.000530458	0.00823072	0.0133232	0.0528858	0.00461883	0.0646326	0.0233921	0.0549068	0.0236763	0.00785293	0.0254049	0.00886207	0.0541242	0.0118506	0.0218779	0.00950943	0.0297428	0.0140377	0.0105832	0.010491	0.0156036	0.00450058	0.0151296	0.00891144
1037	20.379	733757	319.183	N-Acetylmannosamine	88	HMDB0001129	3357		439281	C00645	3615-17-6	OVRNDRQMDRJTHS-ZTVVOAFPSA-N	Organic oxygen compounds	Organooxygen compounds	Carbohydrates and carbohydrate conjugates	0.0216955	0.0226929	0.0204971	0.0210814	0.0201349	0.0193208	0.022517	0.0186805	0.0206552	0.0190887	0.0814706	0.000530458	0.272166	0.190122	0.089985	0.032951	0.0343819	0.206358	0.00843053	0.000530458	0.0195513	0.0179335	0.0448779	0.000530458	0.0065677	0.0245617	0.0879477	0.00709564	0.225603	0.184211	0.00680492	0.00348367	0.00872428	0.0494523
1038	20.381	733832	173.1	N-Acetyl-D-Glucosamine	98.6	HMDB0000215	3356		439174	C00140	7512-17-6	OVRNDRQMDRJTHS-RTRLPJTCSA-N	Organic oxygen compounds	Organooxygen compounds	Carbohydrates and carbohydrate conjugates	0.0854153	0.0656181	0.0816791	0.0812725	0.0741446	0.0740338	0.066086	0.0654083	0.0652541	0.0663905	0.0440056	0.0515589	1.21647	0.0475431	0.048721	0.0771266	0.0505082	0.0423142	0.0526805	0.0627092	0.0425324	0.131145	0.228574	0.051389	0.0674762	0.286794	0.035024	0.0326943	0.247507	0.127965	0.0709446	0.0694645	0.0212553	0.0987371
1041	20.398	734465	202.128	Indole-3-Propionic Acid	94.5	HMDB0002302	6602		3744		830-96-6	GOLXRNDWAUTYKT-UHFFFAOYSA-N	Organoheterocyclic compounds	Indoles and derivatives	Indolyl carboxylic acids and derivatives	0.104141	0.050747	0.100439	0.100216	0.093995	0.0919244	0.082723	0.0864797	0.0836777	0.0530919	0.0280306	0.106163	0.167234	0.000530458	0.0296656	0.0611678	0.0933124	0.000530458	0.0940365	0.13948	0.0177413	0.0220473	0.101301	0.0130064	0.0861118	0.0683001	0.00647984	0.0374375	0.0240745	0.0901123	0.0573231	0.144311	0.0741192	0.100336
1047	20.481	737555	441.235	Uric Acid	90.7	HMDB0000289	88		1175	C00366	69-93-2	LEHOTFFKMJEONL-UHFFFAOYSA-N	Organoheterocyclic compounds	Imidazopyrimidines	Purines and purine derivatives	0.375997	0.277485	0.366686	0.373138	0.337959	0.315043	0.252791	0.266308	0.312348	0.241958	0.0108011	0.0808914	0.0321496	0.00913601	0.0151241	0.0263505	0.00766664	0.0190268	0.0108143	0.120846	0.0472838	0.0112712	0.0185632	0.00537517	0.00597165	0.0726811	11.1671	0.629159	0.225853	0.13096	0.0251365	0.00471425	0.072092	0.093711
1049	20.488	737815	338.163	Ferulic Acid	96.7	HMDB0000954	4156		445858	C01494	537-98-4	KSEBMYQBYZTDHS-HWKANZROSA-N	Phenylpropanoids and polyketides	Cinnamic acids and derivatives	Hydroxycinnamic acids and derivatives	0.021102	0.0163845	0.0199818	0.0202839	0.0189391	0.0177733	0.0160681	0.0164859	0.0163979	0.0164226	0.00956097	0.0184918	0.00851136	0.0817148	0.016546	0.0543011	0.010532	0.0775151	0.0205159	0.0256898	0.0253671	0.0193465	0.020389	0.006449	0.0110173	0.0163444	0.0890553	0.0149109	0.0159035	0.0110114	0.0186575	0.0157099	0.0143089	0.00674837
1051	20.531	739416	174.126	N-Alpha-Acetyl-L-Lysine	90	HMDB0000446	63102		192590	C12989	1946-82-3	VEYYWZRYIYDQJM-UHFFFAOYSA-N	Organic acids and derivatives	Carboxylic acids and derivatives	Amino acids, peptides, and analogues	0.0706981	0.0733591	0.0711722	0.0663135	0.0930711	0.0508861	0.0413777	0.0335028	0.0471891	0.0477207	0.0210687	0.0333726	0.178978	0.157633	0.0294508	0.0956563	0.0775136	0.148661	0.0815823	0.0284985	0.179626	0.181214	0.111884	0.0456886	0.0839806	0.111408	0.052003	0.0572888	0.0875938	0.0910753	0.0580916	0.0589279	0.0331897	0.109533
1056	20.592	741687	319.18	Beta-N-Acetylglucosamine	90.2	HMDB0000803	5767		24139	C03878	14131-68-1	OVRNDRQMDRJTHS-FMDGEEDCSA-N	Organic oxygen compounds	Organooxygen compounds	Carbohydrates and carbohydrate conjugates	0.0990067	0.0946297	0.0928504	0.096019	0.0897665	0.0892518	0.087735	0.0884927	0.0898768	0.10127	0.132877	0.0430425	0.0405239	0.0776008	0.132453	0.120613	0.147638	0.0821595	0.165705	0.0442075	0.0112417	0.0394483	0.359503	0.0386326	0.16235	0.118405	0.0117544	0.00872099	0.0412374	0.0503693	0.192659	0.0643004	0.058888	0.155146
1059	20.635	743288	319.189	Sedoheptulose	95.9				5459879			HSNZZMHEPUFJNZ-SHUUEZRQSA-N	Unclassified	Unclassified	Unclassified	0.130532	0.131522	0.125331	0.124104	0.119127	0.118795	0.115346	0.121424	0.121091	0.129815	0.170342	0.0529224	0.0460005	0.0531557	0.170679	0.121786	0.191338	0.0592824	0.207684	0.0520127	0.014647	0.0445181	0.452151	0.0570533	0.205583	0.160177	0.0120726	0.00574245	0.0493593	0.0755864	0.287852	0.0884162	0.0767248	0.220316
1063	20.684	745112	143.08	Phytol	73.5	HMDB0002019	391	LMPR0104010002	5280435	C01389	150-86-7	BOTWFXYSPFMFNR-PYDDKJGSSA-N	Lipids and lipid-like molecules	Prenol lipids	Diterpenoids	0.000530458	0.305661	0.000530458	0.325764	0.309039	0.330069	0.000530458	0.000530458	0.000530458	0.315962	0.320315	0.000530458	0.000530458	0.322661	0.000530458	0.323588	0.000530458	0.328488	0.320312	0.000530458	0.000530458	0.321727	0.315702	0.000530458	0.318769	0.320329	0.320604	0.000530458	0.302967	0.000530458	0.000530458	0.316397	0.325286	0.00416894
1075	20.794	749672	396.19	Caffeic Acid	93.1	HMDB0001964	3316		689043	C01481	501-16-6	QAIPRVGONGVQAS-DUXPYHPUSA-N	Phenylpropanoids and polyketides	Cinnamic acids and derivatives	Hydroxycinnamic acids and derivatives	0.0159038	0.0156152	0.0160308	0.015002	0.014905	0.0231271	0.0140811	0.0172536	0.0331125	0.0158112	0.0143489	0.0351196	0.0151005	0.261567	0.0263849	0.0231168	0.0093633	0.280046	0.0281991	0.0378785	0.0296406	0.00956828	0.0137762	0.00976774	0.0114406	0.0202532	0.0205679	0.0152403	0.0165791	0.0100494	0.00906386	0.00493309	0.0399733	0.00986444
1077	20.829	751314	352.172	2-Hydroxyadenine	97.2	HMDB0000403	5392		76900		3373-53-3	DRAVOWXCEBXPTN-UHFFFAOYSA-N	Organoheterocyclic compounds	Imidazopyrimidines	Purines and purine derivatives	0.0906522	0.0721255	0.111631	0.109949	0.135533	0.132188	0.0774229	0.0783024	0.0868083	0.0738452	0.120451	0.147601	0.088182	0.0373688	0.113644	0.145902	0.0805924	0.038918	0.0584039	0.151373	0.0840402	0.0398378	0.0420701	0.0328706	0.0539517	0.200436	0.0712643	0.0642763	0.0718881	0.320625	0.0411153	0.014781	0.0741775	0.0967209
1087	20.923	755724	147.08	Isovalerylglucuronide	76.2	HMDB0002091	6482		137383		88070-93-3	VOJAALAAOYUSCT-ZCLKDUABSA-N	Organic oxygen compounds	Organooxygen compounds	Carbohydrates and carbohydrate conjugates	0.0171122	0.0171895	0.0176023	0.0240896	0.0278691	0.0245254	0.0215673	0.0187182	0.0230508	0.0221712	0.00863021	0.0433836	0.0143609	0.0206326	0.0118549	0.054583	0.0138338	0.0153774	0.00907858	0.0472275	0.0407317	0.0164896	0.0353962	0.0149853	0.00959728	0.0582959	0.0228728	0.0123433	0.0106874	0.0420253	0.0160218	0.00762241	0.0529437	0.0349377
1099	21.034	760931	329.163	Lanthionine Ketimine	73	HMDB0004823	7085		134340		83923-11-9	XIVVIYYWXOMYOD-UHFFFAOYSA-N	Organic acids and derivatives	Carboxylic acids and derivatives	Amino acids, peptides, and analogues	0.00383181	0.000530458	0.000530458	0.000530458	0.000530458	0.000530458	0.00805873	0.000530458	0.000530458	0.00725106	0.000530458	0.00801868	0.0046352	0.00505091	0.00416497	0.000530458	0.00832691	0.000530458	0.0115876	0.00599063	0.00508556	0.010076	0.00963673	0.00378407	0.00734707	0.00605644	0.0321946	0.000530458	0.000530458	0.000530458	0.00460995	0.00645751	0.00371925	0.000530458
1100	21.07	762620	174.12	Norepinephrine	79.2	HMDB0000216	5226		439260	C00547	51-41-2	SFLSHLFXELFNJZ-QMMMGPOBSA-N	Benzenoids	Phenols	Benzenediols	0.070467	0.0121896	0.0777866	0.041198	0.0466368	0.0374599	0.0132761	0.0162457	0.0225637	0.0127048	0.0298564	0.0870903	0.0316785	0.0141987	0.0292537	0.0111069	0.00665292	0.013339	0.0037995	0.0752237	0.0370203	0.000530458	0.011442	0.00685161	0.000530458	0.0395613	0.00811036	0.00971917	0.0263694	0.0533017	0.000530458	0.0121458	0.0189443	0.0501964
1102	21.08	763089	130.042	Kynurenine	71.7	HMDB0250769	72		846	C01718	343-65-7	YGPSJZOEDVAXAB-UHFFFAOYSA-N	Organic oxygen compounds	Organooxygen compounds	Carbonyl compounds	0.0147934	0.00954431	0.0173085	0.0130487	0.0117167	0.0107995	0.0234338	0.00978975	0.0225757	0.0158265	0.00919803	0.00881861	0.000530458	0.0735172	0.0118347	0.0750504	0.00461258	0.0467075	0.00779617	0.007938	0.0197006	0.0394332	0.0137073	0.00511644	0.00486705	0.00395341	0.00725262	0.0069925	0.000530458	0.00605161	0.000530458	0.00571991	0.000530458	0.0190737
1108	21.128	765341	202.129	Indolelactic Acid	94.9	HMDB0000671	71		92904	C02043	1821-52-9	XGILAAMKEQUXLS-UHFFFAOYSA-N	Organoheterocyclic compounds	Indoles and derivatives	Indolyl carboxylic acids and derivatives	0.186001	0.13955	0.212498	0.206641	0.160214	0.167277	0.232051	0.154787	0.235702	0.162458	0.163014	0.113527	0.0341424	1.69669	0.271274	0.216484	0.0113549	1.36014	0.0584145	0.0782241	0.632632	1.32948	0.392457	0.051996	0.0218241	0.0265466	0.0256866	0.00960204	0.00630678	0.0534326	0.00839347	0.0839587	0.00587134	0.0128757
1110	21.149	766326	380.175	Xanthopterin	83	HMDB0259923	5672		135403800		119-44-8	VURKRJGMSKJIQX-UHFFFAOYSA-N	Organoheterocyclic compounds	Pteridines and derivatives	Pterins and derivatives	0.0147221	0.00935055	0.0162485	0.0160768	0.0128217	0.0134791	0.00945229	0.00968382	0.0110496	0.0116011	0.000530458	0.0842717	0.000530458	0.0168097	0.000530458	0.000530458	0.039445	0.0125161	0.0325603	0.0832402	0.00438942	0.079286	0.00498077	0.000530458	0.0271274	0.0466839	0.000530458	0.000530458	0.000530458	0.000530458	0.000530458	0.0190223	0.00587003	0.00575026
1113	21.175	767546	243.147	2,3-Diphosphoglycerin	79				102018			IBPDKUYWDGDBQW-UHFFFAOYSA-N	Unclassified	Unclassified	Unclassified	0.0169705	0.0248815	0.0196444	0.0228564	0.0150677	0.0139143	0.0149758	0.018806	0.0130899	0.0213188	0.0113534	0.016611	0.0102581	0.0557031	0.0420828	0.0334926	0.0126294	0.0463563	0.0363248	0.0324799	0.0173047	0.0111768	0.0109475	0.00934554	0.0133919	0.0167228	0.00824397	0.00840334	0.00696932	0.0390943	0.0226212	0.0495999	0.0102366	0.0135403
1114	21.185	768015	290.168	5-Hydroxyindoleacetic Acid	93.3	HMDB0000763	2975		1826	C05635	54-16-0	DUUGKQCEGZLZNO-UHFFFAOYSA-N	Organoheterocyclic compounds	Indoles and derivatives	Indolyl carboxylic acids and derivatives	0.0913929	0.0483752	0.109112	0.0749446	0.071633	0.0675778	0.0507227	0.0574982	0.0532028	0.0476995	0.135759	0.0297429	0.0128633	0.00545436	0.189153	0.577766	0.01336	0.00820771	0.0130053	0.0301344	0.00733959	0.0216547	0.0138117	0.00712544	0.00896804	0.311372	0.0127676	0.0101799	0.0301018	0.0135773	0.0593382	0.0519109	0.0636236	0.0548343
1115	21.187	768109	201.15	Spermidine	87.2	HMDB0001257	254		1102	C00315	124-20-9	ATHGHQPFGPMSJY-UHFFFAOYSA-N	Organic nitrogen compounds	Organonitrogen compounds	Amines	0.011267	0.00717126	0.00732598	0.00625176	0.00822817	0.00728191	0.00674229	0.0052723	0.000530458	0.00582599	0.00639934	0.0171704	0.108933	0.0046296	0.00962669	0.0310206	0.00511792	0.00524792	0.00542717	0.00755284	0.000530458	0.00365261	0.0046213	0.000530458	0.00379876	0.0158567	0.000530458	0.00875256	0.0345733	0.0104012	0.00489981	0.00399918	0.000530458	0.0122477
1117	21.21	769188	147.1	N-Acetylgalactosamine	75.9	HMDB0000212	321904		84265	C01074	1811-31-0	OVRNDRQMDRJTHS-CBQIKETKSA-N	Organic oxygen compounds	Organooxygen compounds	Carbohydrates and carbohydrate conjugates	0.0172034	0.0138739	0.0209028	0.0180473	0.0148336	0.0185117	0.0146625	0.01631	0.0190924	0.0173765	0.0588234	0.0333896	0.0446196	0.0601043	0.0928588	0.117978	0.0389194	0.0522464	0.00693199	0.0193116	0.0356887	0.00397307	0.0214732	0.00882203	0.034202	0.013255	0.101265	0.0174193	0.0223162	0.0200929	0.0332603	0.0173166	0.0429849	0.0230387
1119	21.231	770173	299.297	Bisphenol A Monomethyl Ether	79.4				614942			WPVCFEULGFXPJD-UHFFFAOYSA-N	Unclassified	Unclassified	Unclassified	0.0319548	0.023823	0.0348372	0.0264492	0.0249439	0.0274802	0.0203786	0.0266981	0.0279628	0.0261555	0.000530458	0.00493915	0.00970787	0.000530458	0.000530458	0.000530458	0.00591596	0.000530458	0.00643811	0.0122637	0.00499143	0.000530458	0.0116777	0.00470768	0.004472	0.0252581	0.00531889	0.0162776	0.00503658	0.0122017	0.00445036	0.0094909	0.0200009	0.0299841
1123	21.287	772800	204.117	Beta-Mannosylglycerate	89.2				5460194			DDXCFDOPXBPUJC-SAYMMRJXSA-N	Unclassified	Unclassified	Unclassified	0.0202908	0.0198343	0.0244459	0.0183586	0.0204013	0.0209694	0.0217802	0.0200761	0.0235322	0.0170782	0.0102385	0.0140894	0.00663824	0.00549585	0.0107194	0.0566352	0.0240113	0.00482951	0.0210827	0.0121772	0.107326	0.00668563	0.0288618	0.000530458	0.024513	0.0270758	0.0271755	0.0105848	0.00404624	0.0140048	0.0656039	0.01803	0.0184173	0.0171332
1127	21.332	774911	314.308	Levorphanol	72.9	HMDB0014992	43229		5359272	C08014	77-07-6	JAQUASYNZVUNQP-USXIJHARSA-N	Alkaloids and derivatives	Morphinans	Unclassified	0.0369793	0.0338863	0.0304373	0.0332966	0.0326832	0.0315299	0.0322198	0.0342422	0.0342297	0.0264791	0.0187062	0.0227707	0.0233955	0.022386	0.0178748	0.0200672	0.0192183	0.0158889	0.021025	0.0243405	0.0224047	0.0181874	0.0178008	0.016147	0.0194576	0.0209281	0.0206645	0.0164596	0.0170536	0.0187488	0.0157678	0.0206995	0.0258353	0.0195939
1129	21.341	775334	437.224	3r-Hydroxypalmitic Acid	72.7	HMDB0010734	45829	LMFA01050366	15569776			CBWALJHXHCJYTE-OAHLLOKOSA-N	Lipids and lipid-like molecules	Fatty Acyls	Fatty acids and conjugates	0.00740339	0.00609431	0.00671714	0.00635246	0.00726316	0.0067033	0.00522603	0.00634156	0.00716465	0.00550375	0.00619904	0.000530458	0.0067123	0.0165457	0.00589494	0.0158313	0.0147266	0.0127435	0.0162034	0.000530458	0.0112417	0.00428601	0.0478483	0.0125035	0.0172116	0.000530458	0.000530458	0.000530458	0.000530458	0.0372677	0.0150361	0.0142631	0.00441271	0.00892578
1131	21.357	776084	342.181	D-Fructose 2,6-Bisphosphate	75.9	HMDB0001047	5964		105021	C00665	79082-92-1	YXWOAJXNVLXPMU-ZXXMMSQZSA-N	Organic oxygen compounds	Organooxygen compounds	Carbohydrates and carbohydrate conjugates	0.0228536	0.0113391	0.0197199	0.0189966	0.0142313	0.0165312	0.012472	0.0172147	0.0172266	0.0085366	0.00558324	0.0344786	0.0173437	0.00706994	0.00629215	0.00889301	0.00703694	0.00519868	0.00668228	0.0103317	0.00394322	0.00608793	0.00739375	0.00401953	0.00475688	0.0116385	0.00702547	0.0100101	0.00610545	0.00579045	0.00514581	0.028961	0.031783	0.0138531
1137	21.388	777539	337.276	Linoelaidic Acid	96.8	HMDB0006270	62957	LMFA01030123	5282457		506-21-8	OYHQOLUKZRVURQ-AVQMFFATSA-N	Lipids and lipid-like molecules	Fatty Acyls	Lineolic acids and derivatives	0.0573755	0.0364583	0.0465002	0.0495667	0.0487275	0.0475273	0.0436648	0.0457288	0.0347369	0.0291268	0.0302399	0.18222	0.0107379	0.000530458	0.0268488	0.00793173	0.000530458	0.000530458	0.000530458	0.0174806	0.00444861	0.000530458	0.000530458	0.000530458	0.000530458	0.0112338	0.000530458	0.000530458	0.000530458	0.000530458	0.000530458	0.0189323	0.0609489	0.0448047
1138	21.408	778477	174.133	Hexadecylamine	71.8	HMDB0243891	4110		8926		143-27-1	FJLUATLTXUNBOT-UHFFFAOYSA-N	Organic nitrogen compounds	Organonitrogen compounds	Amines	0.0422851	0.0404345	0.034882	0.040742	0.0454284	0.0463266	0.0348659	0.0478914	0.0307947	0.0283253	0.0284887	0.118126	0.0662438	0.018726	0.0277771	0.0280434	0.0172526	0.0223209	0.0111025	0.107677	0.0255889	0.0170465	0.00648887	0.0150939	0.0104797	0.0959677	0.0913846	0.0446242	0.0414036	0.0406997	0.0109549	0.019943	0.0156018	0.0497732
1140	21.434	779697	79.03	Alpha-Linolenic Acid	87	HMDB0001388	6208	LMFA01030152	5280934	C06427	463-40-1	DTOSIQBPPRVQHS-PDBXOOCHSA-N	Lipids and lipid-like molecules	Fatty Acyls	Lineolic acids and derivatives	0.0347342	0.0163709	0.0266346	0.0286512	0.0247756	0.0262612	0.0250098	0.0253733	0.0219743	0.0184274	0.0203977	0.0770056	0.000530458	0.000530458	0.0181879	0.000530458	0.000530458	0.000530458	0.000530458	0.0133812	0.000530458	0.000530458	0.000530458	0.000530458	0.000530458	0.00742991	0.00363364	0.000530458	0.000530458	0.00427064	0.000530458	0.00548346	0.0136897	0.0308803
1141	21.435	779743	363.19	5-Tert-Butyl-1h-Indole-2,3-Dione	71.2				594898			FQRSABMKACVJDD-UHFFFAOYSA-N	Unclassified	Unclassified	Unclassified	0.0103219	0.00625916	0.00946946	0.00855471	0.00824875	0.00944276	0.00788485	0.00893945	0.00780242	0.00664812	0.020531	0.0285594	0.0119602	0.0160507	0.0190929	0.0228782	0.000530458	0.0164816	0.000530458	0.0223876	0.00561919	0.00863961	0.00804199	0.000530458	0.000530458	0.00548225	0.0177131	0.000530458	0.0064043	0.00570951	0.000530458	0.000530458	0.00619026	0.00523719
1143	21.445	780213	294.15	7-Methylguanine	81.8	HMDB0000897	58012		11361	C02242	578-76-7	FZWGECJQACGGTI-UHFFFAOYSA-N	Organoheterocyclic compounds	Imidazopyrimidines	Purines and purine derivatives	0.0361472	0.00795505	0.0250849	0.0291155	0.0200348	0.0180753	0.012721	0.0142511	0.0102593	0.00886673	0.00627715	0.0428132	0.0369027	0.010297	0.00857153	0.0140815	0.00703628	0.00915613	0.0107642	0.0302749	0.0107577	0.00642734	0.00638995	0.000530458	0.00889322	0.0324142	0.0584111	0.0061851	0.00996028	0.0180747	0.000530458	0.000530458	0.000530458	0.0122723
1144	21.465	781151	202.132	L-Tryptophan	96.6	HMDB0000929	33		6305	C00078	73-22-3	QIVBCDIJIAJPQS-VIFPVBQESA-N	Organoheterocyclic compounds	Indoles and derivatives	Indolyl carboxylic acids and derivatives	2.00939	0.756776	1.49573	1.51729	1.44375	1.41901	1.14315	1.09187	1.14684	0.761692	0.387018	2.41385	1.29616	0.267776	0.513162	1.63698	0.252667	0.265488	0.238881	2.17813	1.50751	0.112837	1.41215	0.251029	0.133887	1.36747	11.8443	0.78804	1.38538	1.77107	0.148502	0.26273	0.406703	0.742175
1148	21.47	781385	174.1	Petroselinic Acid	80.2	HMDB0002080	3553	LMFA01030066	5281125	C08363	593-39-5	CNVZJPUDSLNTQU-SEYXRHQNSA-N	Lipids and lipid-like molecules	Fatty Acyls	Fatty acids and conjugates	0.0483896	0.0141459	0.0379135	0.0360776	0.0300541	0.029233	0.0209633	0.01565	0.014601	0.0141093	0.0102489	0.0500736	0.0328893	0.00651005	0.0177124	1.14365	0.0145352	0.0101397	0.000530458	0.0447351	0.0153066	0.0688421	0.0149001	0.0188238	0.0135609	0.0557703	0.0674046	0.0128399	0.0261967	0.407613	0.00900776	0.0222971	0.0189468	0.0492608
1150	21.494	782511	339.298	Oleic Acid	99.2	HMDB0000207	190	LMFA01030002	445639	C00712	112-80-1	ZQPPMHVWECSIRJ-KTKRTIGZSA-N	Lipids and lipid-like molecules	Fatty Acyls	Fatty acids and conjugates	0.345483	0.168052	0.303981	0.304873	0.275023	0.282012	0.282847	0.227772	0.194748	0.186466	0.012458	0.291191	0.00874976	0.00477227	0.0125701	0.00612423	0.000530458	0.00431478	0.000530458	0.172486	0.00759474	0.000530458	0.000530458	0.000530458	0.000530458	0.0217287	0.00417511	0.0128685	0.000530458	0.02008	0.0101255	0.0139738	0.0499989	0.399495
1151	21.533	784341	174.13	Tryptamine	94.9	HMDB0000303	325		1150	C00398	61-54-1	APJYDQYYACXCRM-UHFFFAOYSA-N	Organoheterocyclic compounds	Indoles and derivatives	Tryptamines and derivatives	0.109149	0.0843446	0.0997757	0.113296	0.119643	0.126247	0.122278	0.0964748	0.0901712	0.0961476	0.129486	0.270781	0.212793	0.00751522	0.162726	1.16388	0.0149344	0.00832229	0.0113985	0.122153	0.0280575	0.0712827	0.000530458	0.0134517	0.0148181	0.0138511	0.0154634	0.0150714	0.323013	0.371117	0.00561334	0.0134169	0.00661233	0.109722
1152	21.538	784576	331.245	4-Hydroxy-2,5-Dioxoimidazolidine-4-Carboxylic Acid	83.8				94146			BXTYRIKKNHXERN-UHFFFAOYSA-N	Unclassified	Unclassified	Unclassified	0.129226	0.0692793	0.101288	0.0987374	0.109097	0.0923732	0.0991086	0.0800696	0.0739415	0.0692794	0.0144646	0.771575	0.0155131	0.00574715	0.0149326	0.00537226	0.000530458	0.00724167	0.000530458	0.796079	0.0132928	0.000530458	0.000530458	0.000530458	0.000530458	0.0286729	0.000530458	0.000530458	0.000530458	0.00432636	0.000530458	0.000530458	0.000530458	0.109159
1154	21.556	785420	192.143	Panaxydol	73.5		36485		126312			GVLDSGIQZAFIAN-IXDOHACOSA-N	Lipids and lipid-like molecules	Fatty Acyls	Fatty alcohols	0.0518663	0.0163727	0.0492933	0.0462518	0.0392324	0.0371651	0.0237942	0.0193352	0.0186231	0.0155868	0.0149034	0.0707172	0.048892	0.00690329	0.0192163	0.0246821	0.0078058	0.00624251	0.00539097	0.0650029	0.0104779	0.000530458	0.00764603	0.000530458	0.00584983	0.0534304	0.0143327	0.012272	0.0271028	0.0488731	0.00469919	0.000530458	0.0108201	0.0678821
1161	21.606	787766	341.322	Stearic Acid	98	HMDB0000827	189	LMFA01010018	5281	C01530	57-11-4	QIQXTHQIDYTFRH-UHFFFAOYSA-N	Lipids and lipid-like molecules	Fatty Acyls	Fatty acids and conjugates	0.397865	0.303252	0.40353	0.442859	0.424705	0.456688	0.309165	0.402059	0.361144	0.322904	0.137565	0.152241	0.0965878	0.0865956	0.106351	0.0847769	0.0749115	0.113271	0.080262	0.164333	0.105527	0.0753777	0.091051	0.0866119	0.0787055	0.106443	0.0834068	0.0991285	0.0854087	0.101653	0.0925883	0.0797295	0.14101	0.339255
1181	21.764	795178	290.152	Sinapic Acid	85.4	HMDB0032616	45738		637775	C00482	7362-37-0	PCMORTLOPMLEFB-ONEGZZNKSA-N	Phenylpropanoids and polyketides	Cinnamic acids and derivatives	Hydroxycinnamic acids and derivatives	0.0249054	0.0118159	0.0230911	0.022343	0.0195889	0.0167825	0.0156516	0.0141486	0.0136821	0.0124168	0.0109813	0.0149499	0.000530458	0.00956684	0.0136419	0.0123604	0.00494382	0.00817504	0.0042633	0.0170476	0.00475789	0.000530458	0.0175076	0.000530458	0.00618326	0.0115766	0.103813	0.0142952	0.00593278	0.00574903	0.000530458	0.000530458	0.0114102	0.017351
1187	21.789	796351	247.155	Primidone	71	HMDB0014932	2083		4909	C07371	125-33-7	DQMZLTXERSFNPB-UHFFFAOYSA-N	Organoheterocyclic compounds	Diazines	Pyrimidines and pyrimidine derivatives	0.0738339	0.054677	0.0834704	0.0848775	0.058032	0.0581838	0.0602105	0.0604935	0.0592971	0.0561774	0.115098	0.00477655	0.0121641	0.00851899	0.138418	0.0352352	0.00940514	0.0056652	0.000530458	0.000530458	0.000530458	0.00575425	0.0145304	0.000530458	0.000530458	1.25796	0.0521404	0.0115663	0.0108325	0.00424009	0.000530458	0.00702101	0.000530458	0.013867
1202	21.917	802356	204.123	3-Beta-D-Galactosyl-Sn-Glycerol	95.2	HMDB0304157	3385		16048618	C05401	16232-91-0	NHJUPBDCSOGIKX-NTXXKDEISA-N	Lipids and lipid-like molecules	Glycerolipids	Glycosylglycerols	0.0593022	0.0512952	0.0660706	0.050329	0.0268356	0.0288086	0.0534486	0.0924496	0.0706243	0.0543292	0.0390974	0.0403693	0.0142788	0.171256	0.0445655	0.0128429	0.0360305	0.0588085	0.0175299	0.0190795	0.00901214	0.0127386	0.0598708	0.0276295	0.0145492	0.0201125	0.0560659	0.0149057	0.0124671	0.0701387	0.0335039	0.245882	0.0247011	0.0214298
1206	21.966	804655	218.14	L-Cystine	99	HMDB0000192	17		67678	C00491	56-89-3	LEVWYRKDKASIDU-IMJSIDKUSA-N	Organic acids and derivatives	Carboxylic acids and derivatives	Amino acids, peptides, and analogues	0.0183533	0.00539995	0.0207951	0.014502	0.0106137	0.0106062	0.00726186	0.00717494	0.00900516	0.00441709	0.000530458	0.00712074	0.0137035	0.00995313	0.000530458	0.0045498	0.000530458	0.00789002	0.0142477	0.0141988	0.0204623	0.000530458	0.000530458	0.000530458	0.000530458	0.0189757	0.442938	0.000530458	0.00438539	0.0070349	0.00385365	0.0203258	0.0123295	0.00521861
1210	21.994	805968	404.24	Fructose 6-Phosphate	86.5	HMDB0000124	146		69507	C00085	643-13-0	GSXOAOHZAIYLCY-HSUXUTPPSA-N	Organic oxygen compounds	Organooxygen compounds	Carbohydrates and carbohydrate conjugates	0.0103722	0.00785065	0.0124626	0.00896346	0.00844033	0.00923305	0.00826702	0.00784044	0.00977101	0.00692125	0.0164163	0.000530458	0.0294766	0.105971	0.0170734	0.0395836	0.0219963	0.0921883	0.0250715	0.000530458	0.00941855	0.023654	0.133953	0.00764311	0.0205016	0.0114987	0.000530458	0.000530458	0.00519347	0.00433561	0.00747268	0.0146474	0.00384913	0.0121255
1212	22.025	807422	328.33	Pterostilbene	85.7	HMDB0130987	45423	LMPK13090015	5281727	C10287	537-42-8	VLEUZFDZJKSGMX-ONEGZZNKSA-N	Phenylpropanoids and polyketides	Stilbenes	Unclassified	0.129834	0.104002	0.118096	0.120643	0.112487	0.1084	0.118162	0.114659	0.129051	0.0922702	0.0419429	0.033679	0.0411193	0.250092	0.0431997	0.142854	0.185563	0.181214	0.201171	0.028222	0.0713773	0.112175	0.169081	0.0770776	0.149904	0.0420809	0.173014	0.0164525	0.0736719	0.0571594	0.0616971	0.119522	0.0392639	0.0124256
1229	22.205	815867	217.17	Pseudouridine	92.9	HMDB0000767	5734		15047	C02067	1445-07-4	PTJWIQPHWPFNBW-GBNDHIKLSA-N	Nucleosides, nucleotides, and analogues	Nucleoside and nucleotide analogues	Unclassified	0.115177	0.0667937	0.0878284	0.090265	0.0746386	0.0926598	0.0882235	0.096318	0.0756846	0.0645176	0.0332451	0.0804548	0.0453949	0.0266638	0.0373998	0.0266355	0.0352687	0.027072	0.0411292	0.0819203	0.00808597	0.01246	0.0758714	0.0293614	0.0321177	0.102202	0.15634	0.0723275	0.04973	0.0730957	0.0868391	0.050565	0.0694972	0.301544
1230	22.24	817509	313.203	2-Hydroxyethyl Palmitate	70.5				20201			BXCRLBBIZJSWNS-UHFFFAOYSA-N	Unclassified	Unclassified	Unclassified	0.0133476	0.00668696	0.0105551	0.0101761	0.0122413	0.0145151	0.00900714	0.00803927	0.00591724	0.00661393	0.0090606	0.017854	0.0226273	0.00406561	0.01041	0.0159936	0.00513471	0.000530458	0.000530458	0.014354	0.00438228	0.000530458	0.000530458	0.000530458	0.000530458	0.0417067	0.0108045	0.00559682	0.0188128	0.0182936	0.000530458	0.000530458	0.000530458	0.0281706
1231	22.246	817790	343.171	Glucose 6-Phosphate	77.4	HMDB0001401	145		5958	C00092	56-73-5	NBSCHQHZLSJFNQ-GASJEMHNSA-N	Organic oxygen compounds	Organooxygen compounds	Carbohydrates and carbohydrate conjugates	0.0150057	0.00857533	0.0132318	0.0133543	0.0110456	0.0139856	0.0100658	0.010723	0.0106165	0.0100865	0.00649462	0.0239362	0.0116395	0.000530458	0.00681294	0.00684632	0.0105154	0.000530458	0.0112957	0.0150451	0.000530458	0.00918784	0.012069	0.00445977	0.0103861	0.0102922	0.000530458	0.0059097	0.012525	0.0238155	0.00534157	0.000530458	0.00553679	0.00551201
1234	22.276	819198	204.126	1-C-Octylhexopyranose	80.1				53996898			KITVZRVDBQNSDD-RGDJUOJXSA-N	Unclassified	Unclassified	Unclassified	0.0127852	0.0143587	0.013151	0.0151115	0.0471139	0.0286181	0.0149479	0.0121126	0.0306119	0.0153819	0.0122955	0.0211793	0.0105559	0.0486211	0.0437561	0.0344462	0.0141791	0.067679	0.0172246	0.0259949	0.00847097	0.0887124	0.0885871	0.0568084	0.0234307	0.0455776	0.0432255	0.0284182	0.07206	0.0255132	0.0395899	0.0271139	0.0213195	0.0243378
1235	22.277	819245	214.07	Diclofenac	86.3	HMDB0014724			3033	C01690	15307-86-5	DCOPUUMXTXDBNB-UHFFFAOYSA-N	Benzenoids	Benzene and substituted derivatives	Halobenzenes	0.0312235	0.0109025	0.019671	0.0189187	0.0197671	0.0202377	0.0143098	0.0139232	0.0134293	0.0128026	0.00761688	0.0189752	0.00889764	0.0060925	0.00843579	0.0075144	0.00705694	0.00611907	0.00690121	0.0119352	0.00727389	0.00644343	0.00939179	0.00669543	0.00656313	0.0112269	0.00574153	0.00744815	0.00960425	0.0117874	0.00729465	0.00808581	0.0105508	0.00993863
1238	22.333	822243	192.134	Methyl Arachidate	73.1		342734		14259			QGBRLVONZXHAKJ-UHFFFAOYSA-N	Lipids and lipid-like molecules	Fatty Acyls	Fatty acid esters	0.0446323	0.0161206	0.0447768	0.0394162	0.0343701	0.0327634	0.0255228	0.0182225	0.0211346	0.0134311	0.00809353	0.0793967	0.0387044	0.00552164	0.0134588	0.0171909	0.00763625	0.00459965	0.00464377	0.088485	0.0116712	0.000530458	0.000530458	0.000530458	0.000530458	0.0451065	0.0124734	0.00861427	0.0278869	0.0316059	0.00464531	0.00913975	0.0131598	0.0481403
1241	22.364	823937	315.133	Galactose 1-Phosphate	81.6	HMDB0000645	5618		123912	C00446	2255-14-3	HXXFSFRBOHSIMQ-FPRJBGLDSA-N	Organic oxygen compounds	Organooxygen compounds	Carbohydrates and carbohydrate conjugates	0.00884274	0.000530458	0.00957183	0.0139009	0.0101648	0.00927405	0.00532428	0.00511984	0.00454244	0.0046098	0.000530458	0.0174208	0.0121031	0.00654695	0.00505905	0.000530458	0.000530458	0.000530458	0.000530458	0.00959361	0.000530458	0.0040539	0.000530458	0.000530458	0.000530458	0.0100695	0.00543459	0.00752377	0.00583739	0.00495946	0.000530458	0.00458008	0.0319652	0.013984
1247	22.437	827927	174.126	2-Cyclohexyl-4-(Hydroxymethyl)-8a-Methyl-4,4a,5,6,7,8-Hexahydro-3h-Benzo[E]Oxazine-3-Carbonitrile	71.7				578847			QOQGHRCZPTWNCQ-UHFFFAOYSA-N	Unclassified	Unclassified	Unclassified	0.0398746	0.0171333	0.051689	0.0437112	0.0309911	0.0360369	0.0183064	0.0191325	0.0178796	0.017374	0.0229512	0.0358564	0.0328056	0.000530458	0.0246843	0.0355335	0.0135065	0.000530458	0.0116257	0.0409227	0.0146708	0.0147705	0.0236792	0.0106202	0.00866336	0.052311	0.0209754	0.0125177	0.0371038	0.0504757	0.00610374	0.0051304	0.0205076	0.0621928
1250	22.466	829512	288.18	Mannose 1-Phosphate	73.7	HMDB0001436	6245		644175	C01002		HXXFSFRBOHSIMQ-QTVWNMPRSA-N	Organic oxygen compounds	Organooxygen compounds	Carbohydrates and carbohydrate conjugates	0.000530458	0.00443339	0.0420267	0.0419373	0.000530458	0.000530458	0.000530458	0.0310342	0.00433437	0.000530458	0.0315406	0.000530458	0.000530458	0.078992	0.0279485	0.00923582	0.0507089	0.0959572	0.000530458	0.00408511	0.0105637	0.0070731	0.139679	0.0127417	0.000530458	0.000530458	0.0057064	0.000530458	0.000530458	0.147456	0.000530458	0.000530458	0.000530458	0.0269182
1256	22.536	833337	437.223	Beta-D-Fructose 6-Phosphate	73	HMDB0003971			440641	C05345		BGWGXPAPYGQALX-ARQDHWQXSA-N	Organic oxygen compounds	Organooxygen compounds	Carbohydrates and carbohydrate conjugates	0.00402727	0.000530458	0.00396356	0.000530458	0.000530458	0.000530458	0.000530458	0.000530458	0.000530458	0.000530458	0.0115541	0.000530458	0.000530458	0.010994	0.0124732	0.000530458	0.0319262	0.00931071	0.0220223	0.000530458	0.000530458	0.0139311	0.00534834	0.0111892	0.0290318	0.000530458	0.000530458	0.000530458	0.000530458	0.0108545	0.000530458	0.00799141	0.000530458	0.000530458
1263	22.591	836343	331.13	Arachidonic Acid	84.8	HMDB0001043	193	LMFA01030001	444899	C00219	506-32-1	YZXBAPSDXZZRGB-DOFZRALJSA-N	Lipids and lipid-like molecules	Fatty Acyls	Fatty acids and conjugates	0.000530458	0.000530458	0.000530458	0.000530458	0.000530458	0.000530458	0.000530458	0.000530458	0.000530458	0.000530458	0.00685481	0.000530458	0.00782991	0.00566997	0.00492801	0.00712912	0.00719969	0.00580783	0.00460796	0.00548684	0.00681178	0.000530458	0.00551704	0.000530458	0.00411743	0.00388293	0.00636109	0.000530458	0.005372	0.000530458	0.000530458	0.00464016	0.000530458	0.0129987
1267	22.616	837709	343.285	Glycerol 1-Myristate	76.1	HMDB0304951			79050			DCBSHORRWZKAKO-UHFFFAOYSA-N	Lipids and lipid-like molecules	Glycerolipids	Monoradylglycerols	0.0160239	0.0141488	0.0186596	0.0177627	0.0171611	0.0139883	0.0148075	0.0167721	0.0143319	0.0149134	0.00914139	0.0121532	0.0134431	0.0113245	0.0117329	0.0129187	0.00996358	0.00881174	0.0115513	0.0138661	0.00974072	0.0109954	0.00974345	0.00683388	0.00838001	0.0119878	0.0094968	0.0078325	0.0162556	0.00887318	0.00644703	0.0130781	0.00876407	0.0123581
1273	22.671	840715	217.13	5-Methyluridine	85.5	HMDB0000884	85160		445408		1463-10-1	DWRXFEITVBNRMK-JXOAFFINSA-N	Nucleosides, nucleotides, and analogues	Pyrimidine nucleosides	Unclassified	0.020702	0.0137294	0.0268172	0.0200464	0.0127677	0.0129712	0.0118976	0.0161797	0.0166064	0.0205075	0.0108795	0.00598947	0.0232568	0.0177612	0.0169263	0.000530458	0.00804235	0.00923102	0.0140832	0.0246148	0.000530458	0.0129092	0.0140048	0.000530458	0.00863028	0.0285409	0.0164823	0.0481161	0.02522	0.000530458	0.0346721	0.0717791	0.0245822	0.0447318
1274	22.675	840933	318.178	Myo-Inositol 1-Phosphate	96.2	HMDB0000213	5223		107737	C01177		INAPMGSXUVUWAF-GCVPSNMTSA-N	Organic oxygen compounds	Organooxygen compounds	Alcohols and polyols	0.0223687	0.0254991	0.0297705	0.0342823	0.0210379	0.022511	0.0246244	0.0325339	0.0284718	0.031191	0.00558266	0.053078	0.0296106	0.0138433	0.0101082	0.0193832	0.0126455	0.0083464	0.00791177	0.0228013	0.00916877	0.0166726	0.00995819	0.00573396	0.00669525	0.0142472	0.010516	0.103865	0.0312198	0.0102544	0.00777744	0.0957625	0.0843603	0.0276557
1275	22.682	841316	356.322	Palmidrol	71.5	HMDB0002100	43210	LMFA08040013	4671	C16512	544-31-0	HXYVTAGFYLMHSO-UHFFFAOYSA-N	Organic acids and derivatives	Carboximidic acids and derivatives	Carboximidic acids	0.0374949	0.0295987	0.0328461	0.0375211	0.0309206	0.0289786	0.0283285	0.0293377	0.0305655	0.0321017	0.00880141	0.00752085	0.0643839	0.0453346	0.010663	0.0392086	0.050283	0.0379935	0.0575261	0.0259446	0.051815	0.0496163	0.0648062	0.0160454	0.0447706	0.0308676	0.0356952	0.00993929	0.0479109	0.0216918	0.0151859	0.0281072	0.00885693	0.00592858
1276	22.707	842682	158.1	D-Glucuronic Acid 1-Phosphate	73.4	HMDB0003976	58195		440650	C05385	13168-11-1	AIQDYKMWENWVQJ-AQKNRBDQSA-N	Organic oxygen compounds	Organooxygen compounds	Carbohydrates and carbohydrate conjugates	0.0137703	0.00413352	0.0144103	0.0127493	0.00826902	0.0082931	0.00636168	0.00541908	0.00575189	0.00542948	0.000530458	0.00415516	0.00902565	0.000530458	0.000530458	0.000530458	0.00938718	0.000530458	0.0076013	0.00533941	0.00627289	0.00612129	0.00782518	0.000530458	0.00652183	0.00813664	0.000530458	0.000530458	0.00392371	0.00727103	0.000530458	0.00392155	0.00560369	0.0185155
1277	22.716	843174	331.243	Indoleacrylic Acid	91.3	HMDB0000734			5375048		29953-71-7	PLVPPLCLBIEYEA-AATRIKPKSA-N	Organoheterocyclic compounds	Indoles and derivatives	Indoles	0.153135	0.0884615	0.173905	0.182604	0.124195	0.122128	0.101903	0.112164	0.105373	0.0954509	0.0112935	0.360066	0.0301537	0.00488545	0.0156461	0.0210773	0.00480798	0.0103172	0.00415797	0.0858238	0.201621	0.000530458	0.00488561	0.000530458	0.000530458	0.0168087	0.0184959	0.000530458	0.00554473	0.0120161	0.000530458	0.00995706	0.0153313	0.245684
1278	22.726	843720	378.206	Galactofuranose-6-Phosphate	79.1				67127734			CGFHKULNQXYGGI-RSVSWTKNSA-N	Unclassified	Unclassified	Unclassified	0.123717	0.0492444	0.126212	0.131579	0.0909304	0.0903191	0.0663832	0.0699626	0.0671454	0.0638932	0.000530458	0.0367617	0.00705346	0.00628526	0.000530458	0.0208533	0.0336706	0.00530415	0.0316229	0.0249482	0.00620463	0.0147332	0.0241983	0.000530458	0.0243422	0.539484	0.0200566	0.0136259	0.0216836	0.00473005	0.000530458	0.978184	0.088061	0.0616491
1279	22.737	844321	413.19	4-Methyl-2,4-Bis(P-Hydroxyphenyl)Pent-1-Ene	76.2		69603		83494	C13625	13464-24-9	MZLYLGGRVAFGBY-UHFFFAOYSA-N	Phenylpropanoids and polyketides	Linear 1,3-diarylpropanoids	Cinnamylphenols	0.000530458	0.000530458	0.689756	0.668247	0.499743	0.000530458	0.46525	0.471968	0.000530458	0.40597	0.059077	0.000530458	0.000530458	0.0117408	0.0779289	0.000530458	0.000530458	0.0190413	0.0065755	0.965441	0.000530458	0.00669553	0.000530458	0.000530458	0.000530458	0.000530458	0.000530458	0.00674091	0.000530458	0.000530458	0.0173371	0.00448342	0.000530458	0.000530458
1281	22.758	845469	204.12	Sphingosine	81.1	HMDB0000252		LMSP01010001	5280335	C00319	123-78-4	WWUZIQQURGPMPG-KRWOKUGFSA-N	Organic nitrogen compounds	Organonitrogen compounds	Amines	0.590507	0.408333	0.767416	0.755631	0.574301	0.518101	0.467749	0.554737	0.429267	0.461065	0.0739341	1.06269	0.0842779	0.0316069	0.102302	0.0236963	0.0198315	0.0339022	0.0233013	1.01261	0.150123	0.0180686	0.0214608	0.00976242	0.0131404	0.09823	0.0188132	0.0187326	0.026516	0.107536	0.0422631	0.140023	0.627444	0.43215
1287	22.791	847273	204.118	Galacturonic Acid	79		45875		439215			AEMOLEFTQBMNLQ-YMDCURPLSA-N	Organic oxygen compounds	Organooxygen compounds	Carbohydrates and carbohydrate conjugates	0.708495	0.423255	0.772764	0.556934	0.510221	0.537345	0.419604	0.525088	0.497244	0.471097	0.0903711	1.00802	0.08474	0.0248212	0.0990903	0.0208742	0.0216267	0.0317854	0.022971	0.988693	0.157794	0.0153557	0.0204698	0.00957917	0.0138455	0.0899485	0.0116212	0.00833676	0.000530458	0.117751	0.0364036	0.146876	0.641088	0.438492
1295	22.879	852082	173.155	Dihydrocodeine	73.7		2092		5284543		125-28-0	RBOXVHNMENFORY-DNJOTXNNSA-N	Alkaloids and derivatives	Morphinans	Unclassified	0.0153152	0.0083561	0.0123239	0.0135808	0.0120149	0.0096236	0.00932012	0.0102827	0.0124599	0.00732253	0.00750638	0.000530458	0.000530458	0.0063267	0.00769985	0.00587146	0.00643819	0.000530458	0.00732862	0.0070741	0.000530458	0.00708392	0.00863834	0.00427651	0.00738586	0.00394654	0.00700424	0.000530458	0.00553566	0.000530458	0.000530458	0.000530458	0.0050856	0.000530458
1300	22.929	854814	369.344	Arachidic Acid	97.7	HMDB0002212	401	LMFA01010020	10467	C06425	506-30-9	VKOBVWXKNCXXDE-UHFFFAOYSA-N	Lipids and lipid-like molecules	Fatty Acyls	Fatty acids and conjugates	0.0218062	0.0664752	0.0199354	0.0222434	0.026509	0.0263027	0.0484594	0.0743406	0.0657153	0.0708414	0.0382865	0.0557951	0.0345245	0.0390326	0.0343395	0.0361578	0.0364656	0.0536441	0.0590915	0.0692423	0.0448779	0.0426597	0.0475004	0.0448321	0.0532901	0.0579821	0.0469636	0.0356452	0.039639	0.0386972	0.0317225	0.0106566	0.0138182	0.0211161
1304	22.975	857328	325.157	1-Hydroxy-3-Methoxy-6-Methylanthraquinone	74		454848		179389			IBTIVMOKTOHUFA-UHFFFAOYSA-N	Benzenoids	Anthracenes	Anthraquinones	0.00617878	0.00517075	0.00677274	0.00592909	0.00656884	0.00564718	0.00531737	0.00654456	0.00495554	0.00471886	0.000530458	0.0151761	0.00619183	0.00847294	0.00407742	0.00820457	0.00429212	0.00957468	0.00592107	0.0176348	0.00606541	0.00630926	0.000530458	0.000530458	0.00475107	0.0267421	0.00434326	0.000530458	0.00548022	0.0131991	0.000530458	0.00648211	0.00401737	0.00686959
1312	23.048	861317	217.143	Uridine	90.3	HMDB0000296	90		6029	C00299	58-96-8	DRTQHJPVMGBUCF-XVFCMESISA-N	Nucleosides, nucleotides, and analogues	Pyrimidine nucleosides	Unclassified	0.101078	0.00721393	0.0743552	0.0772618	0.0153852	0.0804818	0.0912643	0.0172902	0.0149465	0.0703531	0.000530458	0.0376393	0.0947375	0.0473584	0.0387492	0.064114	0.0156349	0.0459043	0.020156	0.0361601	0.0538327	0.0052254	0.0208223	0.00475949	0.00845387	0.0556136	0.108584	0.026425	0.0273341	0.0181438	0.0146188	0.0577771	0.0395508	0.0553378
1315	23.092	863722	174.12	5-Methoxytryptamine	89.7	HMDB0004095	7015		1833	C05659	608-07-1	JTEJPPKMYBDEMY-UHFFFAOYSA-N	Organoheterocyclic compounds	Indoles and derivatives	Tryptamines and derivatives	0.0385853	0.0162555	0.0331426	0.033825	0.0248992	0.0269156	0.0234464	0.0197536	0.0207062	0.0177767	0.00873501	0.0163787	0.0228747	0.0319813	0.00715657	0.0113305	0.0170504	0.0265104	0.000530458	0.0120495	0.0165591	0.00828953	0.0142095	0.000530458	0.0125735	0.011452	0.0492259	0.023217	0.0458673	0.00749979	0.0115368	0.00715242	0.139543	0.0556427
1321	23.165	867711	204.141	Hexadecanedioic Acid	78.2	HMDB0000672	5642	LMFA01170022	10459	C08260	505-54-4	QQHJDPROMQRDLA-UHFFFAOYSA-N	Lipids and lipid-like molecules	Fatty Acyls	Fatty acids and conjugates	0.104825	0.0427894	0.133493	0.0957184	0.0815274	0.0816502	0.071302	0.0675731	0.0650027	0.0438864	0.0116956	0.0785107	0.117254	0.0340746	0.0168464	0.0412771	0.0755867	0.0379948	0.0923549	0.0874923	0.0357026	0.0366316	0.103062	0.00695009	0.0905881	0.0950115	0.0567031	0.0128454	0.277015	0.0635562	0.050808	0.134559	0.194761	0.0478782
1326	23.219	870662	356.355	Sorbitol-6-Phosphate	74.3	HMDB0005831	58327		152306	C01096	20479-58-7	GACTWZZMVMUKNG-SLPGGIOYSA-N	Organic oxygen compounds	Organooxygen compounds	Carbohydrates and carbohydrate conjugates	0.0279763	0.0163065	0.0312079	0.0259961	0.0272933	0.0316819	0.0289064	0.022855	0.0203316	0.0212268	0.00883474	0.0114521	0.0100318	0.0374586	0.0095749	0.030691	0.0403414	0.0404189	0.0349081	0.0076319	0.0182211	0.0216848	0.0310403	0.0151843	0.0318825	0.00918102	0.0371107	0.00459911	0.0154097	0.0120205	0.012222	0.0338825	0.00768636	0.0109655
1327	23.233	871428	317.224	Dl-Homocystine	74.9	HMDB0000575	4189		10010	C01817	870-93-9	ZTVZLYBCZNMWCF-UHFFFAOYSA-N	Organic acids and derivatives	Carboxylic acids and derivatives	Amino acids, peptides, and analogues	0.0176654	0.0039465	0.0172824	0.0179628	0.0122599	0.0116811	0.00483266	0.00410124	0.00494838	0.000530458	0.000530458	0.0140201	0.014269	0.000530458	0.00467333	0.0083357	0.000530458	0.000530458	0.000530458	0.0135153	0.000530458	0.000530458	0.000530458	0.000530458	0.000530458	0.0291517	0.000530458	0.00495452	0.00847348	0.00921587	0.000530458	0.00604973	0.000530458	0.0252403
1336	23.277	873832	299.178	Serotonin	75.9	HMDB0000259	74		5202	C00780	50-67-9	QZAYGJVTTNCVMB-UHFFFAOYSA-N	Organoheterocyclic compounds	Indoles and derivatives	Tryptamines and derivatives	0.0102574	0.00468074	0.0112483	0.00631151	0.00765202	0.00949372	0.00474713	0.00741438	0.0063432	0.0056354	0.00626392	0.00625625	0.00738488	0.00938364	0.006041	0.0141706	0.00504633	0.00847654	0.00437613	0.00823083	0.00543269	0.000530458	0.00787097	0.000530458	0.00428459	0.013283	0.00618517	0.000530458	0.00447724	0.00612789	0.000530458	0.000530458	0.000530458	0.00633877
1338	23.302	875198	281.13	O-Desmethylangolensin	91.1	HMDB0004629	58245		89472		21255-69-6	JDJPNKPFDDUBFV-UHFFFAOYSA-N	Phenylpropanoids and polyketides	Alpha-methyldeoxybenzoin flavonoids	Unclassified	0.00570795	0.0110925	0.00983296	0.00630897	0.00660815	0.0112785	0.00955776	0.0120204	0.0112929	0.012757	0.0057028	0.00656617	0.00643757	0.00669727	0.000530458	0.00641971	0.00682188	0.00496238	0.00489556	0.00617094	0.00477784	0.00412963	0.0057401	0.00622673	0.00495621	0.00507102	0.00430201	0.00405721	0.000530458	0.0103714	0.0042306	0.00545346	0.000530458	0.00394219
1344	23.365	878641	205.13	Docosanol	70.7	HMDB0014770	36466	LMFA05000008	12620		30303-65-2	NOPFSRXAKWQILS-UHFFFAOYSA-N	Lipids and lipid-like molecules	Fatty Acyls	Fatty alcohols	0.0153864	0.0128779	0.016468	0.021264	0.0208731	0.0182309	0.0150431	0.018377	0.0203956	0.0143655	0.0086803	0.0114214	0.027638	0.0237728	0.00401136	0.0347374	0.000530458	0.0186237	0.0121158	0.0334129	0.00746147	0.00787518	0.0136601	0.000530458	0.00844143	0.0394164	0.111805	0.0127014	0.000530458	0.00823003	0.00354707	0.0906563	0.103566	0.0389412
1354	23.473	884543	204.132	Leucrose	84.7		44768		165577		7158-70-5	DXALOGXSFLZLLN-WTZPKTTFSA-N	Lipids and lipid-like molecules	Fatty Acyls	Fatty acyl glycosides	0.0416546	0.0801556	0.0448843	0.0391516	0.0358057	0.0595825	0.0568581	0.0442706	0.0529018	0.0711246	0.0160075	0.0198433	0.0292382	0.0403225	0.0371005	0.0844973	0.0216635	0.0310957	0.0287803	0.0275153	0.021187	0.110884	0.0305378	0.0143308	0.0339547	0.0710849	0.0184495	0.0165733	0.0423617	0.0359552	0.0972162	0.232572	0.0409946	0.0540163
1355	23.476	884707	218.173	Arbutin	79	HMDB0029943	43989		440936	C06186	497-76-7	BJRNKVDFDLYUGJ-RMPHRYRLSA-N	Organic oxygen compounds	Organooxygen compounds	Carbohydrates and carbohydrate conjugates	0.0494674	0.0256323	0.0542403	0.0517243	0.0342471	0.0301882	0.0261164	0.0326958	0.0110295	0.019671	0.0162801	0.0360519	0.0684231	0.000530458	0.0261852	0.054399	0.00734347	0.000530458	0.00774813	0.0392182	0.00619773	0.0325793	0.0192259	0.00821929	0.00469509	0.0838566	0.0119053	0.00870153	0.0495164	0.0190654	0.0141677	0.031424	0.00977784	0.0533017
1377	23.629	894019	221.123	Morphine	76.8	HMDB0014440	499		5288826	C01516	57-27-2	BQJCRHHNABKAKU-KBQPJGBKSA-N	Alkaloids and derivatives	Morphinans	Unclassified	0.0339537	0.0372865	0.0328784	0.0261431	0.0267196	0.0284574	0.0278762	0.0357062	0.0435955	0.031673	0.00672494	0.00949677	0.00648581	0.000530458	0.000530458	0.00434763	0.000530458	0.000530458	0.00778068	0.00981841	0.000530458	0.00353492	0.000530458	0.000530458	0.000530458	0.0132854	0.000530458	0.000530458	0.000530458	0.000530458	0.000530458	0.00491228	0.00878696	0.0084744
1378	23.63	894081	179.11	(-)-1,2:5,6-Di-O-Cyclohexylidene-L-Inositol	74.8				45050309			PHAPESVEHHOBEI-RXXBEBQJSA-N	Unclassified	Unclassified	Unclassified	0.0159293	0.00650723	0.0162183	0.011128	0.0102639	0.00903019	0.00715421	0.00690046	0.0105589	0.00632114	0.00492115	0.0118826	0.00670249	0.000530458	0.000530458	0.00716446	0.000530458	0.000530458	0.000530458	0.012373	0.00717995	0.000530458	0.000530458	0.000530458	0.000530458	0.0146485	0.00543103	0.00372067	0.00666977	0.00413892	0.000530458	0.000530458	0.000530458	0.0110207
1379	23.65	895336	209.117	Deoxyinosine	99.1	HMDB0000071	3383		65058	C05512	890-38-0	VGONTNSXDCQUGY-RRKCRQDMSA-N	Nucleosides, nucleotides, and analogues	Purine nucleosides	Purine 2'-deoxyribonucleosides	0.0813655	0.0253721	0.0618829	0.0669544	0.0450287	0.0391496	0.0233826	0.038971	0.0294558	0.0220772	0.0327697	0.0338278	0.0781642	0.0124401	0.0340711	0.0253828	0.0295836	0.00734298	0.0263668	0.0293799	0.0200838	0.00858821	0.00554414	0.0119839	0.018217	0.0276099	0.00826163	0.0412619	0.0258078	0.00828041	0.0084229	0.011885	0.0448951	0.0682902
1380	23.654	895586	217.12	Inosine	80.7	HMDB0000195	84		6021	C00294	58-63-9	UGQMRVRMYYASKQ-KQYNXXCUSA-N	Nucleosides, nucleotides, and analogues	Purine nucleosides	Unclassified	0.0239889	0.0115614	0.0206887	0.0205159	0.0174448	0.0142898	0.0132658	0.0183887	0.0243711	0.0111391	0.0255671	0.0508595	0.0363181	0.0325783	0.0115983	0.0311696	0.0803909	0.0249177	0.0958701	0.0451292	0.021941	0.0257022	0.0105957	0.0341142	0.060186	0.0808413	0.189757	0.0141769	0.0119924	0.0219003	0.0563198	0.0331298	0.0276468	0.0528536
1383	23.701	898533	103.06	Mg(0:0/16:0/0:0)	83	HMDB0011533	62317	LMGL01010025	123409			BBNYCLAREVXOSG-UHFFFAOYSA-N	Lipids and lipid-like molecules	Glycerolipids	Monoradylglycerols	0.0756821	0.0579784	0.0621304	0.0572937	0.0554671	0.0583281	0.0589634	0.0616482	0.0486892	0.0442713	0.038637	0.0460177	0.0695747	0.0999899	0.0383791	0.0680908	0.0383252	0.0796845	0.0400904	0.0698308	0.0461635	0.0255286	0.0314116	0.0234352	0.0168848	0.0632676	0.0877401	0.0275799	0.0551289	0.0454892	0.0117827	0.0876275	0.0465039	0.0861239
1384	23.716	899474	371.328	Mg(16:0/0:0/0:0)	95.8	HMDB0011564	3855	LMGL01010009	3084463		32899-41-5	QHZLMUACJMDIAE-SFHVURJKSA-N	Lipids and lipid-like molecules	Glycerolipids	Monoradylglycerols	0.566678	0.365916	0.45008	0.417389	0.436167	0.378707	0.410534	0.4579	0.442497	0.329442	0.306598	0.390305	0.394205	0.384522	0.302988	0.329346	0.300647	0.309178	0.295915	0.403982	0.302541	0.226978	0.239484	0.23694	0.26507	0.324121	0.311891	0.234903	0.274056	0.287573	0.242636	0.454388	0.460004	0.466137
1396	23.837	907061	204.125	Maltotriitol	90.2				5288441			XJCCHWKNFMUJFE-CGQAXDJHSA-N	Unclassified	Unclassified	Unclassified	0.0710845	0.0364719	0.0529556	0.05078	0.0506226	0.0539177	0.0636916	0.0479845	0.0393314	0.0412565	0.000530458	0.00567269	0.175722	0.178333	0.000530458	0.00804701	0.0367747	0.19871	0.0429279	0.0226461	0.0773047	0.0346425	0.0128108	0.010552	0.0262442	0.00872365	0.104086	0.0164455	0.026399	0.0254507	0.0221896	0.339218	0.868413	0.0443358
1398	23.847	907688	361.233	Sucrose	98	HMDB0000258	137		5988	C00089	57-50-1	CZMRCDWAGMRECN-UGDNZRGBSA-N	Organic oxygen compounds	Organooxygen compounds	Carbohydrates and carbohydrate conjugates	0.630117	0.32882	0.482179	0.470065	0.400161	0.453046	0.449652	0.34293	0.407467	0.373644	0.00990416	0.045603	0.0412914	0.0251739	0.00985384	0.0255535	0.0151755	0.0337925	0.0160545	0.0330325	0.0204344	0.0314362	0.0149779	0.0133001	0.0133498	0.0480436	0.0305527	0.0099205	0.0239913	0.0123021	0.00903157	0.0596397	13.9566	0.0195689
1410	23.995	916968	271.16	11-Ketoetiocholanolone	79.7	HMDB0006031	57821		101850	C14552	739-27-5	IUNYGQONJQTULL-UKZLPJRTSA-N	Lipids and lipid-like molecules	Steroids and steroid derivatives	Androstane steroids	0.0405592	0.0344694	0.0436401	0.0364994	0.0411767	0.0458954	0.0443833	0.0360609	0.0329679	0.0411982	0.00924145	0.00849805	0.0126779	0.126941	0.013535	0.0435955	0.0516075	0.156952	0.0498555	0.00712379	0.0186274	0.084637	0.041961	0.0539605	0.107291	0.0125543	0.010584	0.00713525	0.022861	0.15427	0.0734807	0.324169	0.00709286	0.172822
1412	24.011	917971	397.379	Behenic Acid	95.2	HMDB0000944	260	LMFA01010022	8215	C08281	112-85-6	UKMSUNONTOPOIO-UHFFFAOYSA-N	Lipids and lipid-like molecules	Fatty Acyls	Fatty acids and conjugates	0.0138916	0.0437345	0.0175443	0.0186553	0.0241107	0.0261288	0.0426816	0.0598456	0.0435482	0.0546128	0.0402886	0.083182	0.031948	0.0308871	0.0325612	0.0339238	0.0310789	0.0533467	0.043138	0.0628875	0.0406233	0.0370485	0.0457311	0.0425133	0.0401178	0.0513201	0.0395422	0.0309053	0.0370903	0.0408391	0.0266025	0.0119321	0.0131799	0.0219149
1414	24.032	919288	191.118	Adenosine	95.7	HMDB0000050	86		60961	C00212	58-61-7	OIRDTQYFTABQOQ-KQYNXXCUSA-N	Nucleosides, nucleotides, and analogues	Purine nucleosides	Unclassified	0.128559	0.119406	0.128441	0.121014	0.106446	0.12331	0.0829147	0.093051	0.113373	0.115164	0.0268681	0.0251135	0.07614	0.707722	0.0518531	0.060945	0.241258	0.831859	0.245992	0.0306294	0.0829379	0.208864	0.180133	0.276725	0.369511	0.0459844	0.0403852	0.0237824	0.0154416	0.652554	0.372905	1.43396	0.0234881	0.0904507
1415	24.053	920604	174.125	Glycyltyrosine	91.8	HMDB0028853	85762		92829		658-79-7	XBGGUPMXALFZOT-VIFPVBQESA-N	Organic acids and derivatives	Carboxylic acids and derivatives	Amino acids, peptides, and analogues	0.0409685	0.0172979	0.0539467	0.0488924	0.0347969	0.0336477	0.0120541	0.0202224	0.0179608	0.0168261	0.0242421	0.0352658	0.0257257	0.00804916	0.0343983	0.0237255	0.0199442	0.0073793	0.0185638	0.0563322	0.0183699	0.000530458	0.0099363	0.00693975	0.00767022	0.0456876	0.0432539	0.0112436	0.0258316	0.0267098	0.00495212	0.00871715	0.0191227	0.0713661
1427	24.188	929069	361.195	Maltotriose	94.7	HMDB0001262	3585		439586	C01835	1109-28-0	FYGDTMLNYKFZSV-DZOUCCHMSA-N	Organic oxygen compounds	Organooxygen compounds	Carbohydrates and carbohydrate conjugates	0.158094	0.108395	0.145053	0.13726	0.146826	0.102383	0.0927522	0.127721	0.103515	0.095976	0.0204271	0.0504701	0.0453331	0.590009	0.0383706	0.0192032	0.0757489	0.0242421	0.0733986	0.0173543	0.0852338	0.286046	0.4669	0.202309	0.337259	0.332569	0.0104158	0.0263572	0.0210806	0.827145	0.318815	0.105105	0.273955	0.115147
1428	24.188	929069	179.09	Nalorphine	72.5		43268		5284595	C11787		UIQMVEYFGZJHCZ-SSTWWWIQSA-N	Alkaloids and derivatives	Morphinans	Unclassified	0.00597135	0.00620438	0.0082658	0.00643348	0.00869664	0.00706804	0.00489965	0.00581789	0.00606516	0.00606001	0.00476648	0.01075	0.00868015	0.00420075	0.00540881	0.00618531	0.00555559	0.00500393	0.00583219	0.0123278	0.000530458	0.00476699	0.0047896	0.000530458	0.0044585	0.00867196	0.00741938	0.00722485	0.00725913	0.0110199	0.000530458	0.0067674	0.013498	0.00876131
1435	24.237	932141	204.128	Cellobiose	99.2	HMDB0000055	3480		10712	C06422	528-50-7	GUBGYTABKSRVRQ-QRZGKKJRSA-N	Organic oxygen compounds	Organooxygen compounds	Carbohydrates and carbohydrate conjugates	0.351243	0.289164	0.379387	0.358746	0.314832	0.253403	0.258795	0.268603	0.255802	0.361628	0.0442026	0.0452006	0.174332	2.33173	0.138257	0.480158	0.604136	1.99289	0.963904	0.0830305	0.3514	0.898786	0.318244	0.720223	1.34221	1.25149	0.17341	0.05878	0.125946	2.00782	0.7538	5.64104	0.0398393	0.180746
1436	24.247	932768	204.13	Beta-Lactose	94.7	HMDB0041627	267		6134	C01970	5965-66-2	GUBGYTABKSRVRQ-DCSYEGIMSA-N	Organic oxygen compounds	Organooxygen compounds	Carbohydrates and carbohydrate conjugates	0.358845	0.245477	0.383687	0.378915	0.352932	0.283588	0.257834	0.267553	0.1057	0.323471	0.0454293	0.0653674	0.28369	2.23172	0.17194	0.484719	0.706598	1.93318	0.881544	0.0811979	0.417211	0.909765	0.323485	0.725618	1.34116	1.16055	0.12513	0.0625918	0.145582	1.95246	0.754883	5.83817	0.0497173	0.207466
1443	24.334	938223	129.05	Mg(0:0/18:1(9z)/0:0)	79.1	HMDB0011537	62321	LMGL01010024	5319879		3443-84-3	UPWGQKDVAURUGE-KTKRTIGZSA-N	Lipids and lipid-like molecules	Glycerolipids	Monoradylglycerols	0.269452	0.219662	0.269183	0.295398	0.205223	0.207035	0.193894	0.196113	0.225794	0.233122	0.0333395	0.0482767	0.0363868	0.40622	0.0557889	0.13492	0.155783	0.355381	0.192407	0.0529535	0.0580563	0.142245	0.0729052	0.123918	0.23111	0.0346278	0.0268651	0.0892465	0.25269	0.922937	0.226191	0.989125	0.0946697	0.116351
1444	24.335	938286	204.12	Lactulose	93.7	HMDB0000740	916		11333	C07064	4618-18-2	JCQLYHFGKNRPGE-FCVZTGTOSA-N	Organic oxygen compounds	Organooxygen compounds	Carbohydrates and carbohydrate conjugates	1.41199	0.075535	1.56928	1.4808	1.07919	1.11972	1.02947	1.06843	1.20267	1.14073	0.211754	0.113847	0.140138	2.49914	0.354062	0.76097	0.785831	2.21021	0.889611	0.153401	0.251587	0.696312	0.473531	0.793152	1.15933	0.197833	0.0385602	0.354175	0.191103	5.72591	1.60726	6.84653	0.708259	0.555452
1454	24.465	946437	361.205	Lactitol	95.8	HMDB0040937			157355		585-86-4	VQHSOMBJVWLPSR-JVCRWLNRSA-N	Lipids and lipid-like molecules	Fatty Acyls	Fatty acyl glycosides	0.761541	0.555227	0.835834	0.610218	0.516551	0.556815	0.546718	0.589569	0.602815	0.585555	0.102086	0.0413804	0.0782833	1.17178	0.173169	0.204569	0.534354	1.10355	0.609271	0.0727423	0.223923	0.215648	0.172173	0.458963	0.670429	0.10925	0.0862185	0.671696	0.0526356	3.20252	0.697746	3.94451	0.225546	0.249302
1455	24.486	947754	345.202	8,2'-Anhydroadenosine	74.5				269552			MQMVTEZRMYGLFD-UHFFFAOYSA-N	Unclassified	Unclassified	Unclassified	0.0269214	0.0231441	0.0219282	0.0153829	0.0194078	0.0181324	0.0185041	0.0230217	0.026305	0.0262	0.000530458	0.00392251	0.00586085	0.0252297	0.000530458	0.0422159	0.00661925	0.0241003	0.00702605	0.000530458	0.0457006	0.161949	0.0142161	0.00621233	0.00821118	0.000530458	0.0191435	0.00895266	0.000530458	0.0333557	0.00752832	0.0514236	0.00427731	0.00563393
1458	24.524	950137	204.127	Maltose	96.2	HMDB0000163	413		6255	C00208	69-79-4	GUBGYTABKSRVRQ-QUYVBRFLSA-N	Organic oxygen compounds	Organooxygen compounds	Carbohydrates and carbohydrate conjugates	0.314195	0.203731	0.33641	0.237305	0.220035	0.217033	0.215441	0.221333	0.233798	0.165557	0.0886198	0.2874	0.0755727	0.210571	0.0978201	0.0819968	0.309743	0.164219	0.356215	0.245591	0.212252	0.115803	0.760071	0.112004	0.304266	0.278042	3.1636	0.182722	0.171278	0.806723	0.212577	0.113237	0.0738813	0.0847832
1464	24.572	953146	319.18	Beta-Sophorose	90.6				441432			HIWPGCMGAMJNRG-BTLHAWITSA-N	Unclassified	Unclassified	Unclassified	0.0652182	0.0371911	0.0572086	0.0506844	0.0430227	0.0402036	0.0420967	0.0412102	0.0479798	0.0266443	0.01019	0.0221404	0.00805725	0.0340905	0.0171358	0.0106163	0.101907	0.0288167	0.123548	0.0209536	0.00547122	0.0857534	0.0318423	0.00613956	0.0854722	0.00625815	0.0308619	0.000530458	0.000530458	0.183977	0.0150108	0.258457	0.00637186	0.00643046
1465	24.593	954463	280.173	Fluphenazine	75.4	HMDB0014761	2776		3372	C07010	69-23-8	PLDUPXSUYLZYBN-UHFFFAOYSA-N	Organoheterocyclic compounds	Benzothiazines	Phenothiazines	0.00497914	0.00983155	0.0138302	0.00404405	0.0126748	0.0122172	0.00902578	0.0104976	0.0111706	0.00891325	0.00429762	0.0190761	0.016106	0.0512666	0.00545493	0.0129187	0.0147081	0.039611	0.0174411	0.0265632	0.00679549	0.000530458	0.00402843	0.000530458	0.0109952	0.0115734	0.00526948	0.000530458	0.00782233	0.0318249	0.00476487	0.000530458	0.0130609	0.0117358
1468	24.619	956093	399.36	Mg(18:0/0:0/0:0)	93.1	HMDB0011131	61993		15560610		22610-61-3	VBICKXHEKHSIBG-FQEVSTJZSA-N	Lipids and lipid-like molecules	Glycerolipids	Monoradylglycerols	0.271703	0.1309	0.208966	0.189984	0.186101	0.155907	0.163846	0.177994	0.162968	0.120119	0.114251	0.167842	0.160061	0.146892	0.120004	0.126042	0.110244	0.112915	0.110952	0.172038	0.113129	0.0795418	0.0845194	0.0790751	0.0929491	0.125877	0.118195	0.0866877	0.100455	0.102077	0.0802457	0.197544	0.214207	0.20473
1469	24.629	956720	324.164	Guanosine	88.9	HMDB0000133	87		6802	C00387	118-00-3	NYHBQMYGNKIUIF-UUOKFMHZSA-N	Nucleosides, nucleotides, and analogues	Purine nucleosides	Unclassified	0.0285559	0.0170428	0.0254579	0.0229317	0.0196077	0.000530458	0.0151001	0.0197958	0.0123798	0.0158627	0.00827567	0.0390155	0.0316514	0.00919025	0.00845644	0.024108	0.0279849	0.00831457	0.0319144	0.0526588	0.00724691	0.00453493	0.00508339	0.00472761	0.0195179	0.0221848	0.00898576	0.00919932	0.0155769	0.0700662	0.00761613	0.0114899	0.0283984	0.0180769
1473	24.722	962552	361.203	Alpha-D-Lactose	95.5	HMDB0000186	984806		84571	C00243	63-42-3	GUBGYTABKSRVRQ-XLOQQCSPSA-N	Organic oxygen compounds	Organooxygen compounds	Carbohydrates and carbohydrate conjugates	0.0433647	0.00739485	0.00806702	0.00784091	0.0290481	0.0291578	0.00646275	0.00875833	0.0238427	0.0200749	0.00757154	0.0336357	0.019607	0.0224847	0.00447794	0.0356104	0.0277281	0.012333	0.0301413	0.025569	0.0221208	0.0058192	0.0401817	0.00468064	0.0263842	0.0116017	0.00666308	0.00452131	0.0129725	0.0348416	0.0083447	0.0721589	0.000530458	0.000530458
1474	24.722	962552	280.137	Deoxyguanosine	96.6	HMDB0000085	3395		187790	C00330	961-07-9	YKBGVTZYEHREMT-KVQBGUIXSA-N	Nucleosides, nucleotides, and analogues	Purine nucleosides	Purine 2'-deoxyribonucleosides	0.0694579	0.0185897	0.0548226	0.0523442	0.0367022	0.0397533	0.0244575	0.0320342	0.0211034	0.0184308	0.0266121	0.061759	0.0557669	0.00721002	0.0276475	0.0363514	0.0314897	0.00788786	0.0314543	0.0673125	0.0205194	0.00495888	0.00453197	0.00702294	0.0179821	0.0398801	0.00692424	0.0446854	0.0201896	0.0133132	0.00605403	0.00578928	0.0272711	0.0557704
1485	24.891	973148	425.403	Lignoceric Acid	96.4	HMDB0002003	420	LMFA01010024	11197	C08320	557-59-5	QZZGJDVWLFXDLK-UHFFFAOYSA-N	Lipids and lipid-like molecules	Fatty Acyls	Fatty acids and conjugates	0.0156581	0.0426102	0.0187279	0.018925	0.0203913	0.0218857	0.0600518	0.0592595	0.0420915	0.0710353	0.0350805	0.100196	0.0413118	0.027262	0.0314261	0.0288235	0.0314639	0.0419411	0.0519427	0.0766229	0.0399701	0.0363097	0.0406986	0.0344124	0.0479835	0.0550768	0.0417312	0.0369873	0.0397097	0.0353596	0.0196804	0.0120327	0.0174403	0.0206409
1486	24.893	973274	204.13	Digalacturonate	89.6		63147		439694	C02273	5894-59-7	IGSYEZFZPOZFNC-LKIWRGPLSA-N	Organic oxygen compounds	Organooxygen compounds	Carbohydrates and carbohydrate conjugates	0.082494	0.044801	0.0724276	0.072506	0.0712951	0.0587684	0.065352	0.0457295	0.0819296	0.0490426	0.0159484	0.0189233	0.0137532	0.0709013	0.0261751	0.0456924	0.0930809	0.0856124	0.134606	0.0159873	0.0897643	0.0740562	0.0504381	0.0193357	0.114782	0.0757198	0.0747042	0.0129734	0.0874167	0.0893843	0.0207817	0.245539	0.0492788	0.0482906
1487	24.904	973963	204.12	Galactinol	92				11727586			VCWMRQDBPZKXKG-ZNVDUFQESA-N	Unclassified	Unclassified	Unclassified	0.0945586	0.05796	0.0821348	0.0927274	0.0746155	0.0665799	0.0681077	0.0450131	0.121092	0.0508716	0.0154053	0.0194311	0.0288221	0.0788247	0.0266658	0.18521	0.0936613	0.0950976	0.130267	0.0143478	0.0743627	0.0794256	0.0490683	0.0177317	0.113819	0.0765548	0.0713512	0.010485	0.105784	0.0946916	0.0201027	0.211521	0.0629788	0.0506676
1492	24.956	977224	368.193	Epicatechin	89.7	HMDB0001871	3420	LMPK12020003	72276	C09727	490-46-0	PFTAWBLQPZVEMU-UKRRQHHQSA-N	Phenylpropanoids and polyketides	Flavonoids	Flavans	0.0218982	0.0120124	0.0268624	0.0207033	0.0179918	0.0195536	0.0169946	0.0143806	0.0301494	0.014643	0.00606745	0.000530458	0.000530458	0.684886	0.0173837	0.01021	0.000530458	0.768381	0.0149179	0.00885754	0.181903	0.00388984	0.00745249	0.000530458	0.000530458	0.00704129	0.000530458	0.000530458	0.000530458	0.000530458	0.000530458	0.000530458	0.000530458	0.00771013
1493	24.968	977976	319.189	Levan	79.8	HMDB0003539	6945		22833608	C01355	9013-95-0	AIHDCSAXVMAMJH-GFBKWZILSA-N	Organic oxygen compounds	Organooxygen compounds	Carbohydrates and carbohydrate conjugates	0.544164	0.305974	0.544364	0.54509	0.4989	0.49289	0.506413	0.357355	0.394646	0.362108	0.000530458	0.0137576	0.00671839	0.0122766	0.000530458	0.085916	0.0166138	0.0163769	0.0145447	0.00850155	0.0137713	0.044426	0.0160323	0.00485689	0.0176282	0.0369971	0.00684672	0.000530458	0.0141569	0.00621901	0.00701403	1.07069	1.21317	0.0155914
1495	25.013	980798	419.2	Methyl 2-Hydroxytricosanoate	78.9				10572116			CVDOLGNPMWRXBI-UHFFFAOYSA-N	Unclassified	Unclassified	Unclassified	0.0660409	0.0305499	0.0628077	0.056047	0.0527921	0.0594477	0.0338464	0.0374606	0.0452597	0.0321507	0.000530458	0.0393181	0.000530458	0.00845287	0.000530458	0.0724088	0.000530458	0.00945128	0.000530458	0.0138257	0.0555932	0.000530458	0.000530458	0.000530458	0.000530458	0.0209481	0.000530458	0.000530458	0.78281	0.0264151	0.000530458	0.0136822	0.190015	0.00787298
1515	25.246	995407	361.185	Coniferin	79.2	HMDB0013682	64182		5280372	C00761	124151-33-3	SFLMUHDGSQZDOW-FAOXUISGSA-N	Organic oxygen compounds	Organooxygen compounds	Carbohydrates and carbohydrate conjugates	0.0123612	0.00549698	0.0125051	0.0118197	0.0105304	0.0072801	0.0064177	0.00697978	0.00615194	0.00626553	0.000530458	0.0129984	0.058482	0.000530458	0.000530458	0.0219571	0.000530458	0.000530458	0.00399909	0.013103	0.000530458	0.0074332	0.000530458	0.000530458	0.000530458	0.00607797	0.0037989	0.00566391	0.0141704	0.00633627	0.000530458	0.0118419	0.00978937	0.00702071
1537	25.865	1.03422e+06	204.12	Melibiose	93		3478		440658	C05402	585-99-9	DLRVVLDZNNYCBX-ABXHMFFYSA-N	Organic oxygen compounds	Organooxygen compounds	Carbohydrates and carbohydrate conjugates	0.0158949	0.00638989	0.0161867	0.00968665	0.00991947	0.0126706	0.0056867	0.00752538	0.0109233	0.00859652	0.0095351	0.00595667	0.0176359	0.00607461	0.0124365	0.0155725	0.00434487	0.00409536	0.00632684	0.0047534	0.0189211	0.004872	0.00500505	0.000530458	0.00708778	0.00403714	0.0146537	0.00496452	0.00620718	0.0163072	0.00658369	0.0133707	0.0542442	0.0240756
1546	26.146	1.05184e+06	217.13	Ginkgolic Acid C17:1	70.9	HMDB0038522	93197		5469634		111047-30-4	MBYNDKVOZOAOIS-FPLPWBNLSA-N	Benzenoids	Benzene and substituted derivatives	Benzoic acids and derivatives	0.00815412	0.00464198	0.00858498	0.012125	0.00544735	0.00697942	0.0129017	0.000530458	0.00669195	0.00887945	0.00491616	0.000530458	0.00619647	0.00737253	0.00435981	0.00450826	0.000530458	0.00630235	0.000530458	0.00637089	0.00962748	0.000530458	0.000530458	0.000530458	0.000530458	0.00647332	0.000530458	0.000530458	0.00579295	0.00493442	0.000530458	0.0425188	0.0081228	0.000530458
1548	26.205	1.05554e+06	255.246	21-Hydroxypregnenolone	83.2	HMDB0004026	7002	LMST02030167	247020	C05485	1164-98-3	MOIQRAOBRXUWGN-WPWXJNKXSA-N	Lipids and lipid-like molecules	Steroids and steroid derivatives	Hydroxysteroids	0.018514	0.00655737	0.0119619	0.0116154	0.0319364	0.00797167	0.00896259	0.0153546	0.00874662	0.00849244	0.000530458	0.0146288	0.00865238	0.000530458	0.00451986	0.000530458	0.00507255	0.0275315	0.000530458	0.0292602	0.000530458	0.000530458	0.0166365	0.00726447	0.0064312	0.00944265	0.019286	0.00722582	0.00416603	0.00449507	0.000530458	0.000530458	0.00591534	0.0551953
1566	26.846	1.09573e+06	343.264	17alpha-Hydroxypregnenolone	80.5	HMDB0000363	41866	LMST02030089	91451	C05138	387-79-1	JERGUCIJOXJXHF-TVWVXWENSA-N	Lipids and lipid-like molecules	Steroids and steroid derivatives	Pregnane steroids	0.0140326	0.000530458	0.0091767	0.00830799	0.0064949	0.00543943	0.00651978	0.00636579	0.00711706	0.00978308	0.0128998	0.0649456	0.0333411	0.0207685	0.0142383	0.0209176	0.0279472	0.0191074	0.0337988	0.0453178	0.00568995	0.000530458	0.000530458	0.000530458	0.0249072	0.00577004	0.000530458	0.000530458	0.0361209	0.00592452	0.000530458	0.000530458	0.000530458	0.000530458
1568	26.965	1.10319e+06	253.197	Cortol	82.5	HMDB0003180	3174	LMST02030228	246873	C05482	516-38-1	FFPUNPBUZDTHJI-XPOJVAQCSA-N	Lipids and lipid-like molecules	Steroids and steroid derivatives	Hydroxysteroids	0.00652066	0.00379699	0.0041858	0.00400162	0.000530458	0.000530458	0.000530458	0.00369185	0.00383315	0.00534301	0.000530458	0.0571012	0.00604358	0.00381642	0.000530458	0.000530458	0.0123657	0.000530458	0.014127	0.032009	0.00633147	0.000530458	0.000530458	0.000530458	0.0100498	0.00414069	0.000530458	0.000530458	0.0207069	0.00472618	0.000530458	0.000530458	0.00520746	0.000530458
1571	27.148	1.11467e+06	75.02	4alpha-Methylzymosterol	82.8	HMDB0001217	57644	LMST01010202	22212495	C05103	7448-03-5	FOUJWBXBKVVHCJ-YIJYGBTNSA-N	Lipids and lipid-like molecules	Steroids and steroid derivatives	Cholestane steroids	0.201072	0.0655667	0.162754	0.146458	0.116199	0.109125	0.109062	0.126942	0.0868275	0.106812	0.161627	0.508119	0.213525	0.136459	0.203528	0.0697182	0.200738	0.120722	0.187177	0.249762	0.616423	0.0271796	0.0440624	0.0236993	0.166794	0.0792468	0.100245	0.0354316	0.225559	0.122048	0.0365044	0.00742035	0.450845	0.0190972
1572	27.153	1.11498e+06	253.226	Zymosterol	82.7	HMDB0006271	3513	LMST01010066	92746	C05437	128-33-6	CGSJXLIKVBJVRY-XTGBIJOFSA-N	Lipids and lipid-like molecules	Steroids and steroid derivatives	Cholestane steroids	0.367133	0.103101	0.252424	0.227552	0.190255	0.150904	0.19333	0.15474	0.150155	0.186734	0.449321	1.40695	0.610307	0.372346	0.463287	0.187093	0.391608	0.324754	0.419059	0.736255	2.06641	0.0427946	0.0490031	0.0355087	0.380447	0.0812735	0.20918	0.0404896	0.521804	0.102548	0.0225567	0.00754342	0.0734365	0.0085971
1574	27.226	1.11956e+06	343.264	Desmosterol	77.4	HMDB0002719	423	LMST01010016	439577	C01802	313-04-2	AVSXSVCZWQODGV-DPAQBDIFSA-N	Lipids and lipid-like molecules	Steroids and steroid derivatives	Cholestane steroids	0.00914336	0.000530458	0.00760055	0.00593043	0.00559741	0.000530458	0.000530458	0.00561707	0.0831822	0.100077	0.0151102	0.0376122	0.0767136	0.00630092	0.0167572	0.0055772	0.200499	0.17773	0.173604	0.0227654	1.15821	0.000530458	0.0249123	0.00519564	0.189879	0.00420116	0.119101	0.000530458	0.0113068	0.016347	0.000530458	0.000530458	0.000530458	0.000530458
1578	27.485	1.1358e+06	255.237	Deoxycholic Acid	90.5	HMDB0000626	265	LMST04010040	222528	C04483	83-44-3	KXGVEGMKQFWNSR-LLQZFEROSA-N	Lipids and lipid-like molecules	Steroids and steroid derivatives	Bile acids, alcohols and derivatives	0.0152723	0.00456315	0.0139237	0.0106473	0.00860513	0.00815857	0.0112619	0.0124809	0.00641876	0.00627397	0.0286113	0.13678	0.0217845	0.00531425	0.0278643	0.00874081	0.00624034	0.000530458	0.000530458	0.0777792	0.0471626	0.00500105	0.000530458	0.000530458	0.000530458	0.00876411	0.00927576	0.000530458	0.0125742	0.0072412	0.000530458	0.000530458	0.00753023	0.000530458
1580	28.284	1.18589e+06	361.177	Cis-Piceid	80.7	HMDB0031422	87672		10178463		148766-36-3	HSTZMXCBWJGKHG-BUFXCDORSA-N	Phenylpropanoids and polyketides	Stilbenes	Stilbene glycosides	0.0140038	0.0148315	0.0141761	0.0145181	0.0132512	0.013524	0.0102855	0.0123847	0.0130763	0.0110548	0.000530458	0.000530458	0.000530458	0.0540038	0.00629348	0.00702614	0.00394792	0.0765777	0.00804416	0.000530458	0.000530458	0.00903956	0.00741084	0.00881554	0.00589934	0.000530458	0.00576145	0.00852167	0.000530458	0.104503	0.0262869	0.168989	0.010883	0.00722933
1585	28.764	1.21599e+06	341.253	Chenodeoxycholic Acid	75.4	HMDB0000518	207	LMST04010032	10133	C02528	474-25-9	RUDATBOHQWOJDD-BSWAIDMHSA-N	Lipids and lipid-like molecules	Steroids and steroid derivatives	Bile acids, alcohols and derivatives	0.0127919	0.000530458	0.0103141	0.00929175	0.00548734	0.00581613	0.00534766	0.00457989	0.00513615	0.00556405	0.021134	0.0731913	0.0279651	0.0124232	0.0228852	0.00610929	0.00541285	0.00875262	0.00487901	0.0873425	0.125969	0.0045218	0.000530458	0.000530458	0.00427899	0.00436509	0.0284335	0.0056362	0.00607131	0.0058221	0.000530458	0.000530458	0.000530458	0.000530458
[truncated: 50 more columns]
